# Supplementary material for: The effect of blister packaging Iron and Folate on adherence to medication and hemoglobin levels among pregnant women at National Referral Hospital antenatal clinics in a low to middle income country: a Randomised Controlled Trial (The IFAd Trial)
Source: BMC Pregnancy Childbirth. 2022 Mar 3;22:179. doi: 10.1186/s12884-022-04507-3 (PMC8895867; doi:10.1186/s12884-022-04507-3)
Supplement: Supplementary file 1 — Additional file 1. [file 12884_2022_4507_MOESM1_ESM.zip]

Archive with 2 entries (2 files):
- IFAd_TRIAL data set_excel+LEGEND.xls
- Supplementary table legends for the excel sheet 11 12 2021.xlsx
