# Supplementary material for: The effect of blister packaging Iron and Folate on adherence to medication and hemoglobin levels among pregnant women at National Referral Hospital antenatal clinics in a low to middle income country: a Randomised Controlled Trial (The IFAd Trial)
Source: BMC Pregnancy Childbirth. 2022 Mar 3;22:179. doi: 10.1186/s12884-022-04507-3 (PMC8895867; doi:10.1186/s12884-022-04507-3)
Supplement: Supplementary file 1 — Additional file 1. [file 12884_2022_4507_MOESM1_ESM.zip › IFAd_TRIAL data set_excel+LEGEND.xls]

## Sheet: Ifadset_2_excel
Study ID	Date	1. a) Age in years	b) Gravida	c) Parity	f) WOA	2. Tribe	3. Marital status (Tick)	4. Highest level of formal moeducation attained	5. Occuption	5b. specocc please specify	House Floor	Roofing	b. House ownership	c. Does house have electricity	d. Do you have a functional TV in your house	e. Do you have a functional radio in your house	f. Do you have a mobile phone hand set	g. do you have a fridge in your house 1. Yes 2. No	h. Where do you get water from.	h. What means of transport do you own in your home (tick)	7. Education level of husband or NOK in yrs	8. Occupation of Husband or NOK	8b. occspecifyNOK please specify	If on ARVsduration	b) History of chronicmedical condition	If yes, specify the specondition(s)	b) History of Chronic medications	If yes, specify the spemedications	History of previous bloodtransfusion	If yes, specify how long transago	b) HistPPH ory of excessive bleeding	12. Have been sick with Malaria in current pregnancy	13. Are you already takingIFA	if yes, for how IFAlong	i. Fansidar	if yes How many fanstimes	ii. Deworming medication	If yes How many dewormtimes	15. How are your Mperiods in the last 6 months before the current pregnancy	i) Number of major meals eaten per day	ii) How many times did you eat fruit consumption in last 7 days	iii) How many times did you eat green leafy vegetables	iv) How many times did you eat meat consumption in last seven days	v) How many times did you eat fish consumption in last seven days	vi) How many times did you eat chicken consumption in a last seven days	vii) How many times did you eat beanpeas consumption in a last seven days	17. Current Hb1	18. ARM randomised allocated 1.Loose pack 2.Blister pack	Date4
1219	20578	15	1		21	GANDA	married	7	unemployed		1	1	1	1	1	1	1	2	1	1	13	2			no		no		no		no	no	yes	2	no		no		moderate	3	3						13.8	1
1585	20621	23	1		26	GANDA	married	9	informal employed	NURSING ASSISTANT	1	1	2	1	1	1	1	2	1	1	13	2	DRIVER		no		no		no			no	yes	30	yes	1	no		moderate								11.9	1	20684
1379	20600	25	2	1	24	GANDA	married	4	informal employed	TAILOR	1	1	2	1	1	2	1	1	2	1	13	2	TAILOR		no		no		no		no	no	no		no		no		light								13	2	20635
2047	20753	19	1		19	GISHU	married	10	unemployed		1	1	2	1	1	1	1	2	1	1	8	2	SELLS OLD CLOTHES		no		no		no			yes	yes	20	no		no		moderate								12.8	2	20781
1158	20552	28	3	2	28	DHOLA	single	11	informal employed	CONDUCTRESS	1	1	2	1	2	2	1	2	1	1	13	3			no		no		no		no	yes	no		no		no		light	3	5	1	7	3	1	3	11.5	2	20580
1823	20682	18	1		17	GANDA	married	11	unemployed		1	1	1	1	1	1	1	2	1	1	10	2	PLUMBER		no		no		no			no	no		no		no		moderate								13.1	2
1178	20633	23	2	0	26	MUGANDA	married	14	unemployed	HOUSE WIFE	1	1	2	1	1	1	1	1	1	1	14	2	MACHINERY ENGENEER		no		no		no		no	no	no		no		no		moderate								10.3	2
1199	20618	24	1		23	GANDA	single	14	informal employed	BUSSINESS WOMAN	1	1	1	1	1	1	1	1	1	3	9	2	BUSSINESS MAN				no					no	no		no		no		light								11.2	2	20646
1242	20599	37	5	3	22	MUGANDA	married	7	informal employed	OPERATES A RESTAURANT	1	1	1	2	1	2	1	2	2	2	11	2	BUSSINESS	108	no		no		no		no	no	no		no		no		moderate								12.7	2	20627
1335	20570	26	3	0	20		single	7	unemployed		1	1	2	1	2	2	1	2	1	1	9	2	MECHANIC		no		no		yes	24	yes	yes	yes	30	no		no		light	2	7	1	0	4	0	1	12.1	1
1746	20653	26	2	1	25	GANDA	single	14	formal employed	TEACHER	1	1	1	1	1	1	1	1	1	1		3	PEASANT				no		no		no	yes	no		no		no		light								12.8	2	20688
1522	20619	25	4	3	24	MUSOGA	married	7	unemployed	HOUSE WIFE	1	1	2	1	1	1	1	2	2	1	13	2	BUILDER		no		no		no		no	yes	yes	30	yes	1	yes	1	light								11.5	2	20647
1228	20592	27	2	1	26	GANDA	single	10	informal employed	TAILOR	1	1	2	1	1	1	1	2	1	3	11	2	BODA BODA		no		no		no		no	yes	no		yes	1	no		moderate								12.5	2	20620
1934	20738	26	2	1	14	GANDA	married	13	informal employed	VENDOR	1	1	2	1	1	1	1	1	1	3	13	2	VENDOR		no		no		no		no	no	no		no		no		moderate								13.6	1	20766
1332	20597	20	3	2	21	GANDA	married	9	unemployed	HOUSE WIFE	1	1	2	1	1	1	1	2	1	1		2	BUSSINESS MAN		no		no		no		no	no	no		no		no		moderate								9.9	1	20628
1426	20606	36	2	1	23	MUGANDA	married	14	formal employed	SOCIAL WORKER	1	1	2	1	1	1	1	2	1	3	14	1	HEALTH INSPECTOR		no		no		no		no	no	yes	30	yes	1	no		light								11.9	2	20634
1185	20619	22	1		28	MUGANDA	single	6	unemployed	SELF EMPLOYED	1	1	2	2	2	1	1	2	1	1	9	2	SELF EMPLOYED		no		no		no			no	yes	30	no		no		light								12.6	2	20647
1305	20598	20	1		27	MUFUMBIRA	married	10	informal employed	SHOP KEEPER	1	1	2	1	1	1	1	1	1	1	12	2	SHOP KEEPER		no		no		no			no	no		yes	1	no		moderate								11.1	1	20626
2024	20744	24	3	2		MUGISHU	married	9	unemployed		1	1	1	2	1	1	1	1	1	1	13	2	DRIVER TRAILORS		no		no		no		yes	no	no		no		no		moderate								12.1	1	20772
1539	20627	21	2	1	26	GANDA	married	10	informal employed	TAILOR	1	1	2	1	1	2	1	2	1	1	11	2	BUSSINESS MAN		no		no		no		no	no	no		yes	1	yes	1	moderate								13.7	2	20662
1428	20604	28	4	2	22	MUKIGA	married	11	informal employed	SHOP KEEPER	1	1	2	1	1	2	1	2	1	1	7	2	BUSSINESS MAN		no		no		no		no	no	no		no		no		moderate								12.8	2
1733	20653	30	4	3	26	GANDA	single	11	unemployed	HOUSE WIFE	1	1	2	1	1	2	1	2	1	1	13	2	BUSSINESS MAN AGRO		no		no		no		no	no	no		no		no		light	2	4	1	0	4	0	3	11.4	2	20695
1592	20635	19	1		20	MUNYARWANDA	married	13	informal employed	HAIR DRESSER	1	1	2	1	1	2	1	2	1	1	14	3			no		no		no			no	yes	30	no		no		heavy								11.4	1	20663
1463	20606	25	1		21	MUGANDA	married	14	unemployed	HOUSE WIFE	1	1	1	1	1	1	1	2	1	4	14	2	BUSSINESS MAN		no		no		no			no	no		yes	1	yes	1	moderate								10.7	1	20634
1538	20635	29	2	1	20	MUSAMIA	married	7	unemployed	HOUSE WIFE	1	1	1	1	1	1	1	1	1	1	13	1	URA OFFICER		no		no		no		no	no	no		no		no		light								12.2	2
1375	20594	29	3	2	23	NYANKOLE	married	14	informal employed	SHOP KEEPER	1	1	2	1	1	1	1	1	1	1	14	1	ACCOUNTANT		no		no		no		no	no	no		yes	2	no		moderate								14	1	20625
1556	20633	20	1		25	MUGANDA	married	11	informal employed	HAIR DRESSER	1	1	2	1	1	1	1	1	1	1	13	2	SELF EMPLOYED		no		no		no			no	no		no		no		moderate								10.7	2
1429	20618	18	1		19	SOGA	married	7	informal employed	SHOP ATTENDANT	1	1	2	1	1	1	1	2	1	3	11	2	BUILDER		no		no		no			yes	no		no		no		heavy								11.1	2	20646
1354	20599	24	1		22	MUGANDA	single	14	informal employed	HAIR DRESSER	1	1	1	1	1	1	1	1	1	1	11	2	HAIR DRESSER	3	no		no		no			yes	yes	30	no		no		moderate								11.2	1	20627
1584	20635	23	1		20	LUGBARA	married	14	unemployed	HOUSE WIFE	1	1	2	1	1	1	1	2	1	1	14	1	PHARMACIST		no		no		no			no	no		no		no		moderate								11.5	2	20677
1725	20653	30	4	3	22	GANDA	single	9	unemployed	HOUSE WIFE	1	1	1	1	1	1	1	2	1	1	11	2	NECHANIC		no		no		no		yes	yes	yes	60	yes	1	yes	1	moderate	1	5	7	1	0	1	7	12.1	1	20681
1040	20543	27	2	1	21	LANGI	single	14	unemployed		1	1	2	1	1	1	1	1	1	1	14	1	BUSSINESS MAN CONTRACTOR		no		no		no		no	yes	yes	150	no		no		heavy	3	7	3	7	0	4	7	12.1	1	20572
1431	20612	29	2	1	28	MUGANDA	married	10	unemployed	HOUSE WIFE	1	1	2	1	1	1	1	2	3	1	11	2	DRIVER		no		no		no		no	no	yes		no		no										11.3	1	20640
1231	20618	27	4	2	23	NKOLE	married	9	unemployed	SELF EMPLOYED	1	1	2	1	1	1	1	2	1	1	13		SELF EMPLOYED		no		no		no		no	no	no		no		no		moderate								9.9	1	20646
5002	20543	43	1		28	MUGANDA	married	14	formal employed		1	1	1	1	1	1	1	2	1	1	14	1			no		no		no			no	yes	64	yes	1	yes	1	moderate	4	7	2	5	1	2	4	12.2	2	20571
1787	20661	26	2	1	24	SOGA	single	12	unemployed	HOUSE WIFE	1	1	2	1	2	2	1	2	2	1	7	2	BUSSINESS MAN		no		no		no		no	yes	no		no		no		moderate	2	2	1	2	0	0	5	10.7	2
1024	20632	25	3	1	27	MUGANDA	married	13	informal employed	HAIR DRESSER	1	1	2	1	1	1	1	2	1	3	13	2	BUSSINESS MAN		no		no		no		no	yes	no		yes	1	yes	1	moderate								10.4	1
1639	20643	20	2	1	22	MUGANDA	married	7	unemployed	HOUSE WIFE	1	1	1	1	1	1	1	2	1	1	14	1	TEACHER		no		no		no		no	no	yes	30	yes	1	yes	1	light								13.1	1	20699
1747	20653	21	1		17	MUNYOLI	single	7	unemployed	HOUSE WIFE	1	1	2	1	2	1	1	2	1	1	13	2	SHOP ATTENDANT		no		no		no			no	no		no		no		light	2	4	1	2	0	1	7	10.6	2
1337	20597	25	1		20	GANDA	married	14	unemployed	HOUSE WIFE	1	1	2	1	2	1	1	2	1	1	13	2	BUSSINESS MAN		no		no		no			yes	no		no		no		moderate								11.8	2	20625
1017	20542	20	1		28	RWANDEESE	single	11	formal employed	PRIMARY TEACHER	1	1	3	1	1	1	1	2	3	1	13	2	TAX DRIVER		no		no		no			no	no		no		no		light	3	3	3	2	0	0	3	9.5	2	20570
1643	20640	19	2	0		MUGANDA	married	6	informal employed	HAIR DRESSER	1	1	2	1	1	2	1	2	1	1	11	2	SHOP KEEPER		no		no		no		yes	no	no		no		no		moderate								10.4	2	20668
1364	20600	21	1		18	MUGANDA	married	11	unemployed	HOUSE WIFE	1	1	2	1	1	1	1	1	1	1	13	2	BUSSINESS MAN		no		no		no			no	no		yes	1	yes	1	moderate								12.6	1	20628
1724	20650	19	1		24	KIGA	single	7	informal employed	HAIR DRESSER	1	1	2	1	1	1	1	2	2	1	11	2	CHEF		no		no		no			no	no		no		no		light	3	1	2	7	2	1	2	13.8	2	20678
1393	20599	27	2	1	26	NKOLE	married	11	unemployed		1	1	1	2	1	1	1	2	1	1	13	2	TECHNICIAN	46	no		no		no		no	yes	no		yes	1	yes	1	moderate								9.4	1	20627
1349	20592	35	8	7	18	GANDA	married	9	informal employed	FRIES CHIPS	1	1	2	1	1	1	1	2	3	3	11	2	DRIVER	24	no		no		no		no	no	no		no		no		moderate								13.2	1	20620
1912	20695	34	4	3	23	ADHOLA	married	11	informal employed	OFFICE ATTENDANT	1	1	2	1	1	1	1	2	1	1	14	1	ADMNISTRATOR		no		no		no		no	no	yes	30	no		yes	1	moderate								11.4	2	20730
1689	20655	31	6	5	21	MUGANDA	married	8	informal employed	TAILOR	1	1	2	2	2	2	1	2	2	1	13	3	NONE		no		no		no		no	yes	yes	30	yes	1	no		moderate								9.8	2	20690
1182	20549	23	3	2	24	GANDA	married	9	formal employed	BUSSINESS WOMAN	1	1	1	1	1	1	1	2	2	4		1	BUSSINESS MAN		no		no		no		no	no	no		yes	1	no		heavy	2	7	3		3	1	2	11.7	1
1842	20676	27	3	2	25	SOGA	married	11	informal employed	SHOP ATTENDANT	1	1	2	1	1	1	1	1	1	1	14	1	TEACHER		no		no		no		no	no	yes	3	no		no		heavy								7.5	2
1798	20657	25	2	1	22	NYORO	separated	11	informal employed	SELLS GREENS IN THE MARKET	1	1	2	1	1	1	1	2	1	1			WAS RAPED	12	yes	HIV POSITIVE	yes	ARVS	no		no	no	yes	30	no		no		light	2	2	7	1	2	1	7	11.1	1	20685
1363	20599	31	3	1	24	GANDA	married	12	unemployed	HOUSE WIFE	1	1	1	2	2	1	1	2	1	4	14	1	TEACHER		no		no		no		no	yes	yes	30	no		no		heavy	2	7	1	2	4	0	0	10.6	2	20627
1005	20545	32	4	3	24	SOGA	married	13	formal employed		1	1	2	1	1	1	1	1	1	4	13	2	BUSSINESS MAN		no		no		no		yes	no	no		no		no		heavy	3	3	7	4	2	1	2	12.4	1	20573
1069	20551	32	6	5	25	GANDA	married	9	unemployed	HOUSE WIFE	1	1	1	1	1	1	1	1	2	1	13	2	SHOP ATTENDANT		no		no		no		no	no	yes	14	no		yes		light	2	7	3	1	0	0	2	11.4	2	20579
1559	20622	23	2	1	18	LANGI	married	11	unemployed	HOUSE WIFE	1	1	2	1	1	2	1	2	1	1	11	1	UPDF OFFICER				no		no		no	no	no		no		no		moderate								13.3	2
1546	20621	21	3	2	12	GANDA	single	7	unemployed	HOUSE WIFE	1	1	2	1	1	1	1	2	2	3	13	2	MECHANIC		no		no		no		no	yes	yes	30	no		yes	1	moderate	2	7	0	2	0	0	3	11.6	1	20649
1106	20555	34	5	4	22	GANDA	married	7	informal employed	COOK	1	1	2	1	1	2	1	2	2	4	11	2	SELLS BAGS		no		no		no		no	no	no		no		no		moderate	2	3	0	7	1	0	4	10.7	1	20583
1894	20676	28	2	1	18	GANDA	married	14	unemployed		1	1	2	1	1	1	1	1	1	4	13	2	DRIVER		no		no		no		no	no	no		no		no		moderate								12.6	2	20711
1577	20627	23	1		27	MUFUMBIRA	married	13	unemployed	HOUSE WIFE	1	1	2	1	1	1	1	1	1	1	12	2	SELF EMPLOYED		no		no		no			no	yes	30	no		no		light								11.3	1	20655
1345	20591	25	3	2	21	GANDA	married	11	unemployed	HOUSE WIFE	1	1	2	1	1	2	1	2	2	1		1	BAKER		no		no		no		no	yes	no		no		no		moderate								11.4	1	20619
1879	20688	20	1		24	FUMBIRA	married	11	unemployed	HOUSE WIFE	1	1	2	1	1	2	1	2	2	1	13	1	TEACHER		no		no		no			no	no		yes	1	no		light								12	1	20716
1887	20697	20	1		24	GANDA	married	11	unemployed		1	1	2	1	1	2	1	2	1	1	11	2	PLOT BLOKCER		no		no		no			no	yes	7	yes	3	no		light								12	2	20725
1562	20632	22	3	2	24	SOGA	married	7	informal employed	SELLS CLOTHES	1	1	2	1	1	1	1	1	1	4	13	2	SALES MAN		no		no		no		no	no	no		no		no		moderate								14.1	1	20660
1442	20606	29	4	2	26	NKOLE	married	7	unemployed	HOUSE WIFE	1	1	2	1	1	1	1	2	1	2	13	2	DRIVER				no		no		no	no	no		yes	1	yes	1	light								13.6	2	20634
1700	20648	36	1		24	MUNYANKOLE	married	14	informal employed	SELF EMPLOYED	1	1	2	1	1	1	1	1	1	1	14	1	ELECTRICIAN		no		no		no			no	yes	60	yes	1	yes	1	light								13.9	2	20690
1711	20655	23	4	3	24	MUGANDA	married	9	unemployed		1	1	1	1	1	1	1	2	3	1	5	2	MECHANIC		no		no		no		no	no	yes	30	yes	2	yes	2	light	2	0	0	1	4	1	2	12.1	2	20697
2010	20741	24	1		21	MUGANDA	married	11	informal employed	WORS IN RESTAURANT	1	1	2	1	2	2	1	1	1	1	14	1	LAB TECHNICIAN		no		no		no			no	no		no		no		moderate								10.9	2	20776
1907	20697	27	1		21	GANDA	married	13	formal employed	POLICE OFFICER	1	1	3	1	1	1	1	2	1	1	14	2	SHOP ATTENDANT		no		no		no			yes	no		no		no		moderate								12.9	2	20725
1459	20606	28	5	4	23	GANDA	married	11	unemployed	HOUSE WIFE	1	1	2	1	1	1	1	2	2	4	11	2	BUSSINESS MAN				no		no		no	yes	no		yes	1	yes		light								11.8	2	20634
1834	20681	23	1		21	SOGA	married	11	informal employed	SALOON ATTENDANT	1	1	2	1	2	2	1	2	1	1		3	STUDENT									yes	no		no		no		light								10.2	2
1688	20648	29	1		21	GANDA	married	10	unemployed	HOUSE WIFE	1	1	2	1	1	2	1	2	1	1	14	1	TEACHER				no					yes	no		no		no		light								13.2	1	20676
1351	20599	23	2	1	25	MUNYANKOLE	married	11	unemployed	HOUSE WIFE	1	1	2	1	1	1	1	1	1	3	13	2	DRIVER		no		no		no		no	no	yes	30	no		no		moderate								11.9	2	20627
1115	20542	24	2	1	28	GANDA	married	9	informal employed	MARKET VENDOR	1	1	2	1	1	1	1	1	1	3	14	2	WHOLE SALE SHOP		no		no		no		no	no	yes	60	no		yes	2	light	3	7	0	2	5	0	0	11.6	2	20570
1712	20650	23	5	2	23	GANDA	single	7	informal employed	SELLS TEA	1	1	2	1	1	1	1	2	1	1	10	2	BUILDER		no		no		no		no	no	no		no		no		light	2	3	3	1	1	0	3	13.1	1
1077	20551	30	5	4	19	GANDA	single	7	informal employed	WAITRESS	1	1	1	1	1	1	1	1	1	1		2	TAXI DRIVER		no		no		no		no	yes	yes	30	yes	1	yes	1	moderate	3	1	7	3	1	1	5	12.3	2
1400	20601	25	2	1	19	GANDA	married	11	formal employed	TEACHER	1	1	2	1	1	2	1	1	1	1	13	2	PLUMBER		no		no		no		no	no	yes	3	no		no		moderate								10.5	2	20629
1684	20653	23	3	0	27	MUGISHU	married	14	unemployed	STUDENT	1	1	2	1	1	1	1	2	1	3	7	2	BUSSINESS		no		no		no		no	no	yes	14	no		no		moderate								12	1
1395	20598	21	1		23	GANDA	single	11	unemployed		1	1	2	2	2	1	1	2	2	1	11	2	HAIR DRESSER		no		no		no		no	yes	no		no		no		moderate								11.3	1
1102	20549	30	5	1	20	GANDA	single	14	unemployed		1	1	1	1	1	1	1	1	1	4	13	2	BUSSINESS MAN	42	no		no		yes		no	no	yes	10	no		no		light	2	8	7	0	0	3	3	12.8	1	20577
1591	20629	18	1		27	MUGANDA	married	7	unemployed	HOUSE WIFE	1	1	2	2	2	2	1	2	1	1	11	2	SELLS IN SHOP		no		no		no			no	no		yes	1	no		moderate								12.1	2	20657
1225	20559	22	1		26	GANDA	married	14	informal employed	COSMETOLOGY	1	1	1	1	1	1	1	1	1	4	14	1	ENGENEER		no		no		no		no	no	yes	30	yes	1	yes		moderate	4	7	5	1	2	1	7	11.6	2	20587
1541	20632	22	2	1	23	MUNYANKOLE	married	10	informal employed	SELLS IN A SHOP	1	1	1	1	1	2	1	1	1	4	14	2	BUSSINESS MAN		no		no		no		no	yes	yes	14	yes	1	no		moderate								10.4	1	20695
1041	20551	17	1		25	GANDA	single	11	unemployed		1	1	1	1	1	1	1	1	1	1			WAKISA MINISTRIES		no		no					no	no		no		no		light	2	7	7	2	0	2	7	11.6	2	20580
1540	20632	25	4	1	19	FUMBIRA	married	14	unemployed		1	1	2	1	1	1	1	2	1	1	14	2	FORE MAN		no		no		no		no	no	no		no		no		moderate								14.9	2	20660
1310	20566	21	3	2	27	MUGANDA	married	5	unemployed	HOUSE WIFE	1	1	2	2	2	2	1	2	1	3	11	2	TAXI DRIVER		no		no		no		no	yes	yes	10	no		no		moderate	2	7	7	0	5	0	6	10.9	2	20594
1674	20653	25	2	1	22	MUGANDA	married	13	unemployed	HOUSE WIFE	1	1	2	1	1	1	1	2	2	1	13	2	BUSSINESS MAN		no		no		no		no	yes	no		no		no		moderate								14.8	1	20681
1771	20663	20	1		25	GANDA	married	9	unemployed		1	1	2	1	1	1	1	2	1	1	10	2	CLEANER		no		no		no			yes	yes	30	no		no		moderate								11.5	1	20691
1774	20657	23	1		18	MUNYANKOLE	single	14	formal employed	TEACHER	1	1	1	1	1	2	1	1	1	1	14	1	ACCOUNTANT		no		no		no		no	no	no		no		yes	1	moderate								8	1	20685
1931	20737	18	2	0	15	MUGISHU	married	8	unemployed	HOUSE WIFE	1	1	2	1	1	1	2	2	1	1	11	3	SELLS HERBS		no		no		no		yes	no	yes		no		no		moderate								10.5	2
1880	20688	22	1		19	MUNYANKOLE	married	9	informal employed	TAILOR	1	1	2	1	1	2	1	2	1	3	13	2	SELLS IN THE MARKET		no		no		no			yes	no		no		no		moderate								11.6	2	20716
1087	20558	26	2	1	23	MUGANDA	married	5	unemployed	HOUSE WIFE	1	1	2	1	1	2	1	2	1	3	13	2	GABBAGE COLLECTOR		no		no		no		no	no	yes	7	yes	1	no		moderate	3	1	1	0	0	0	7	11.1	2	20593
1139	20556	19	1		24	MUSOGA	married	10	unemployed	HOUSE WIFE	1	1	2	1	1	2	1	2	1	4	8	2	SELLS CHAPATI		no		no		no			no	no		no		no		moderate	2	2	7	0	0	0	7	11.9	2	20584
1892	20676	30	3	2	25	ATESOT	married	11	formal employed	EMPLOYED AS A NURSE	1	1	2	1	1	1	1	1	3	1	14		EMPLOYED AS A RESEARCH OFFICER		no		no		no		no	no	yes	90	no		no		moderate								11.2	1
1504	20642	38	3	2	24	MUNYANKOLE	married	14	formal employed	TEACHER	1	1	2	1	1	2	1	2	1	1	14	1	TEACHER		no		no		no		no	no	yes	7	yes	1	no		light								11.2	2	20677
1654	20639	31	4	3	28	NKOLE	married	11	unemployed	HOUSE WIFE	1	1	1	1	1	1	1	1	1	1	10	2	BUSSINESS MAN		no		no		no		no	no	no		no		no		heavy								12.1	1	20667
1033	20543	19	1		28	GANDA	married	7	informal employed	HAIR DRESSER	1	1	2	1	2	1	2	2	1	3		2	BODA BODA CYCLIST		no		no		no			no	yes	30	no		no		moderate	3	7	2	1	3	0	3	11.7	1	20571
1275	20569	18	1		23	MUGANDA	single	11	informal employed	SHOP ATTENDANT	1	1	2	1	1	1	1	1	1	4	11	2	CHEF		no		no		no			no	yes	30	yes	1	yes	1	moderate	3	7	2	0	7	0	2	10.4	2	20598
1258	20562	22	2	0	26	GANDA	married	11	informal employed		1	1	2	1	2	2	1	2	1	1	11	2	STORE MANAGER		no		no		no		no	no	yes	28	yes	1	yes	2	heavy	3	7	1	0	0	0	7	11.6	2	20589
1436	20613	28	4	2	25	MUGANDA	married	11	informal employed	COOKS AND SELLS FOOD IN RESTAURANT	1	1	2	1	1	2	1	2	1	4	11	2	TAX DRIVER		no		no		no		no	no	no		yes	1	no		moderate								11	2	20648
1921	20737	32	3	2	24	GANDA	married	11	informal employed	HAIR DRESSER	1	1	2	1	1	1	1	2	1	1	13	2	BUILDER		no		no		no		no	no	no		yes	1	no		heavy								10.4	1	20767
1723	20656	28	5	3	22	MADI	married	7	informal employed	TAILOR	1	1	2	1	2	1	1	2	1	2	14	1	ACCOUNTANT		no		no		no		no	yes	no		no		no		moderate								10.8	2	20691
1525	20627	25	3	2	18	MUGANDA	separated	11	informal employed	SHOP KEEPER	1	1	2	1	1	1	1	2	1	4	11	2	NUSSINESS MAN		no		no		no		no	no	no		no		no		heavy								11.8	1	20655
1416	20597	22	2	1	21	GANDA	single	13	unemployed		1	1	2	1	1	1	1	2	1	1	14	2	SHOP ATTENDANT		no		no		no		no	no	yes		no		no										12.3	1	20625
1243	20562	32	3	2	26	MUGANDA	single	9	informal employed		1	1	1	1	1	2	1	2	2	4	14	1	ENGNEER		no		no		no		no	no	yes	30	no		no		moderate	2	7	2	0	0	0	7	9.9	2	20590
1772	20662	23	1		20	SOGA	married	11	informal employed	HAIR DRESSER	1	1	2	1	1	1	1	2	1	1	13	1	ENGENEER		no		no		no			no	yes	30	no		no		light	2	7	3	1	0	1	7	12.6	2	20690
1848	20681	34	6		24	GANDA	married	10	unemployed		1	1	2	1	2	1	1	2	2	1		2	DRIVER		no		no		yes	24	no	no	no		no		no		moderate								12	1	20716
2005	20753	21	1		22	SOGA	married	11	unemployed		1	1	2	1	1	1	1	2	1	1	13	2	CARPENTER		no		no		no			yes	yes	30	no		no		moderate								10	2	20781
1082	20543	22	1		26	TOORO	married	13	informal employed	SELLS FOOD IN THE MARKET	1	1	2	1	2	1	1	2	1	3	10	2	MECHANIC		no		no		no			yes	no		no		yes	1	moderate	2	2	4	2	0	0	3	10.2	1	20571
1352	20598	37	5	4	22	GANDA	single	11	informal employed	SHOP KEEPER	1	1	1	1	1	1	1	1	1	1	11	2	SHOP KEEPER		yes	HYPERTENSIVE	yes	ANTI-HYPERTENSIVES	no		no	no	yes		no		no		moderate								12.2	2	20626
1068	20544	20	1		28	GANDA	married	7	unemployed	HOUSE WIFE	1	1	2	2	2	1	1	2	1	4	7	2	MECHANIC		no		no		no			no	yes	80	no		no		moderate	3	0	0	1	5	0	6	12.5	1	20572
1409	20598	30	4	3	27	GANDA	married	10	informal employed	SELLS CLOTHES	1	1	2	1	2	1	1	1	1	2	11	1	CARPENTER		no		no		no		no	no	no		no		yes	1	moderate	3	6	3	1	1	1	1	11.5	1	20626
1852	20685	29	3	2	19	NKOLE	married	7	informal employed	WAITER	1	1	2	1	1	1	1	2	1	3	11	2	BODA BODA		no		no		no		no	no	no		no		no		moderate								13	2	20734
1658	20639	26	3	2	26	MUGANDA	married	13	unemployed	HOUSE WIFE	1	1	2	1	1	2	1	2	1	2	11	2	BODA CYCLIST	242	no		no		no		no	no	no		no		no		light								11.3	2	20667
5016	20619	19	1		24	NKOLE	married	13	unemployed	HOUSE WIFE	1	1	2	1	1	2	1	1	2	1	11	2	BUSSINESS MAN				no					yes	no		no		yes		heavy								11.8	2	20647
1502	20615	22	1		20	MUTOORO	single	11	informal employed	SELF EMPLOYED	1	1	1	1	1	1	1	1	1	3	13	2	SELF EMPLOYED		no		no		no			no	no		no		no		moderate								10.6	1	20643
1795	20660	28	2	0	27	MUGANDA	married	14	formal employed	ENGENEER	1	1	2	1	1	2	1	2	2	1	14	2	BUSSINESS MAN		no		no		no		no	no	no		no		no		moderate								12.5	2	20688
1320	20599	23	2	1	25	GANDA	married	11	informal employed	BUSSINESS WOMAN	1	1	2	1	1	1	1	2	1	4	11	2	DRIVER		no		no		no		no	yes	no		no		no		moderate								13.4	2	20634
1156	20564	26	1		24	GANDA	married	13	informal employed		1	1	2	1	1	1	1	1	1	1	13	2	SHOP KEEPER		no		no		no		no	yes	yes	30	no		no		moderate	2	1	0	3	0	0	5	12	1	20592
1111	20543	22	2	1	28	MUGANDA	married	13	formal employed	TEACHER	1	1	2	1	2	1	1	2	1	4	13	2	BAKERY / BUSSINESS MAN		yes	ASTHMA	no		no		no	yes	yes	30	yes	1	no		moderate	3	0	0	0	0	0	7	10.3	2	20571
1649	20643	25	1		27	MUNYARWANDA	married	13	unemployed	HOUSE WIFE	1	1	2	1	1	1	1	1	1	1	14	2	BUSSINESS MAN		no		no		no			no	no		no		no		moderate								9.6	2	20671
1660	20643	25	2	1	23	MUSOGA	married	11	unemployed	HOUSE WIFE	1	1	2	1	1	2	1	2	1	1	13	2	DRIVER		no		no		no		no	no	no		no		no		moderate								14.1	2	20706
1118	20558	30	4	2	25	MUGANDA	single	10	informal employed	HAIR DRESSER	1	1	1	1	2	2	1	2	1	4	11	2	BUSSINESS MAN	2	no		no		no		no	yes	yes	30	no		no		moderate	2	2	7	0	2	1	7	10.4	1
1876	20688	26	2	1	22	GANDA	married	10	informal employed	SHOP ATTENDANT	1	1	2	1	1	1	1	2	1	1	13	2	DRIVER		no		no		no		no	yes	no		yes	1	no		moderate								12	2	20723
1365	20597	21	1		17	NUGANDA	single	14	unemployed	HOUSE WIFE	1	1	1	1	1	1	1	2	1	1	11	2	DRIVER	12	no		no		no			no	no		no		no		moderate								11.1	2	20625
1691	20653	23	3	1	27	MUGANDA	married	13	informal employed	SELF EMPLOYED	1	1	1	1	1	1	1	2	1	3	13	2	CARPENTER		no		no		no		no	no	no		no		no		moderate								10.2	1
1820	20682	23	1		18	GANDA	single	14	informal employed	TAILOR	1	1	2	1	1	1	1	2	2	1	13	2	FARMER		no		no		no			yes	no		no		no		light								12.4	1
1655	20636	19	1		16	GANDA	married	11	unemployed		1	1	2	1	1	1	1	2	1	1	13	2	BUSSINESS		no		no		no			no	no		no		no		moderate								10	2	20664
1448	20606	17	1		23	GANDA	single	11	unemployed		1	1	1	2	1	1	1	2	1	2	12	2	ELECTRIC WIRING		no		no		no			no	yes		no		no		moderate								11.3	1	20634
1321	20599	27	4	2	22	MUKIGA	married	6	unemployed	HOUSE WIFE	1	1	2	1	1	1	1	2	1	1	4	2	BUTCHER MAN		no		no		no		no	no	no		no		no		moderate								12.8	2	20627
1915	20691	28	1		27	GANDA	single	13	informal employed	SELF EMPLOYED	1	1	2	1	1	1	1	2	1	1	14	2	SECRETARY		no		no		no		no	no	yes	21	no		no		light								8.9	1	20726
1601	20653	18	1		23	MUNYANKOLE	married	9	informal employed	SHOP KEEPER	1	1	2	1	1	1	1	1	1	3	13	2	BUSSINESS MAN		no		no		no			no	no		no		no		moderate								12.9	1	20681
1865	20685	28	3	2	18	MUNYANKOLE	married	9	informal employed	HAIR DRESSER	1	1	2	1	1	2	1	2	1	1	11	2	BUILDER		no		no		no		no	yes	no		no		no		moderate								13.3	2	20713
1750	20660	21	1		22	GANDA	married	11	unemployed	HOUSE WIFE	1	1	2	1	1	1	1	2	2	1	14	1	ENGENEER		no		no		no			no	no		no		no		light	2	3	7	0	0	0	7	13.2	1	20688
1221	20570	24	1		28	GANDA	single	14	formal employed	TEACHER	1	1	1	1	1	1	1	2	1	1	14	1	TEACHER		no		no		no			yes	no		yes	1	no		light	1	2	2	0	2	0	7	11	1	20633
1619	20639	25	6	5		MUFUMBIRA	married	13	unemployed	HOUSE WIFE	1	1	2	1	1	1	1	2	1	1	4	2	DRIVER		no		no		no		no	no	no		yes	1	yes		light								13.5	1
1013	20618	24	2	1	20	NKOLE	single	7	unemployed	HOUSE WIFE	1	1	2	1	1	1	1	2	1	3	6	2	BODA BODA CYCLIST		no		no		no		no	yes	yes	21	yes	3	no		light	2	3	2	3	1	0	3	12.3	2	20646
1315	20599	25	1		22	MUGANDA	married	14	unemployed	HOUSE WIFE	1	1	1	1	1	1	1	1	1	1	14	1	ACCOUNTANT		no		no		no			yes	no		no		no		light								12.1	1	20634
1283	20598	33	3	2	21	MUGISHU	married	7	unemployed	HOUSE WIFE	1	1	2	1	1	1	1	1	1	1	11	2	PAINTER		no		no		no		no	yes	yes	30	no		no		heavy								12.6	2	20626
1078	20556	28	1		24	MUNYORI	married	14	formal employed	RECEPTIONIST	1	1	2	1	1	1	1	2	1	4	14	1	PROCUREMENT OFFICER		no		no		no			no	yes	45	yes	1	yes		moderate	3	2	3	3	0	1	7	11.4	2	20584
1216	20618	25	1		28	MUGISHU	married	14	unemployed		1	1	2	1	1	2	1	2	1	4	14	1	TAILOR		no		no		no			no	yes	21	no		no		moderate								9.4	1	20663
1493	20613	23	1		27	MUGANDA	married	13	informal employed	SELF EMPLOYED	1	1	2	1	1	1	1	2	1	4	12	2	DRIVER		no		no		no			yes	no		yes	1	no		light								8.8	1	20648
1835	20682	25	2	1	27	ACHOLI	married	13	unemployed	HOUSE WIFE	1	1	2	1	1	2	1	2	1	1	13	1	DRIVER		no		no		no		no	no	no		no		no		moderate								11.9	1
1860	20682	35	5	4	27	MUTOORO	married	7	unemployed	HOUSE WIFE	1	1	2	2	2	2	1	2	1	1	11	2	DRIVES TAXI	24	yes	HIV POSITIVE	yes	ARVS	no		no	yes	yes	30	no		no		moderate								11.5	1	20738
1298	20600	20	1		22	MUGANDA	married	11	unemployed	HOUSE WIFE	1	1	2	1	1	1	1	2	1	3	11	2	DRIVER		no		no		no			no	no		no		no		moderate								10.4	2	20628
1318	20592	25	1		27	MUGANDA	married	11	informal employed	BUSSINESS WOMAN	1	1	2	1	1	2	1	2	1	4	14	1	TEACHER		no		no		no			no	no		no		no		moderate								13.2	1	20662
1847	20688	26	2	1	18	NKOLE	single	11	informal employed	SELLS SOFT DRINKS	1	1	2	1	1	1	1	2	1	3	12	2	BUSSINESS MAN		no		no		no		no	no	no		no		no		light								13.5	1	20716
1508	20640	32	2	1	21	MUSOGA	married	14	formal employed	CASHIER	1	1	2	1	1	1	1	1	1	1		2	VEDEOGRAPHY		no		no		no		no	no	yes	30	no		no		moderate								10.9	2	20668
1266	20565	38	7	6	22	GANDA	married	10	informal employed	HAIR DRESSING	1	1	1	1	1	1	1	2	1	1	13	1	DRIVER IN FREE WAYS COMPANY		no		no		no		no	no	yes	7	yes	1	no		moderate	3	1	1	0	3	0	5	11.3	2	20593
1120	20555	25	1		22	LUGBARA	married	13	unemployed		1	1	2	1	2	1	1	2	2	1	13	1	SECURITY OFFICER		no		no		no			no	no		no		no		moderate	3	2	4	1	3	0	3	12.1	2	20583
1641	20643	29	4	3	21	GANDA	single	6	informal employed	BUSSINESS WOMAN	1	1	2	2	2	1	1	2	2	1	14	2	BUSSINESS MAN		no		no		no		no	no	no		no		no		light								8.1	1	20699
1063	20537	36	3	2	28	LUGBARA	married	13	informal employed	HOUSE KEEPING IN AFRIC SUITS	1	1	1	1	1	1	1	2	1	1	11	2	BUSSINESS IN VEGETABLES	60	yes	HIV POSITIVE	yes	ARVS	no		no	yes	yes	30	no		yes	1	moderate	3	7	2	1	4	0	7	7.9	2	20565
1859	20681	28	3	2	20	KIGA	married	11	informal employed	KEEPING POUTRY	1	1	1	1	1	1	1	2	1	1	14	2	BUILDER		no		no		no		no	no	no		yes	2	yes	1	moderate								12.2	2	20716
1281	20632	32	4	3	27	MUGANDA	married	10	informal employed	SHOP KEEPER	1	1	1	1	1	1	1	2	1	3	13	2	BUSSINESS MAN		no		no		no		no	yes	no		yes	1	no		moderate								11	1	20660
1188	20537	21	4	0	26	MUGANDA	married	9	informal employed	HAIR DRESSER	1	1	2	1	1	1	1	2	1	1	13	1	POLICE MAN	72	yes	HIV POSITIVE	yes	ARVS	no		no	no	yes	60	yes	1	yes	1	moderate	3	2	3	5	4	0	7	12.5	1	20565
1454	20611	25	1		21	ATESOT	separated	13	informal employed	HAIR DRESSER	1	1	2	1	1	1	1	2	2	1	13	1	MECHANIC		no		no		no			no	yes	30	no		yes	1	moderate								12.2	1	20674
1191	20633	22	1		25	SOGA	single	11	unemployed		1	1	2	1	2	2	1	2	1	1	7	2	BUSSINESS MAN				no					no	no		no		yes	1	light								10	2	20689
1861	20678	24	1		22	GANDA	married	14	unemployed	HOUSE WIFE	1	1	2	1	1	1	1	2	1	1	14	2	TEACHER				no		no			no	no		no		no		light								14.1	1
1888	20685	20	1			TOORO	married	11	informal employed	SECRETARY	1	1	2	1	1	1	1	2	1	1	13	2	DRIVER									no	no		no		no		light								13.5	2	20713
1387	20599	24	3	2	27	TOORO	single	10	unemployed		1	1	1	1	1	2	2	2	1	1	10	2	GABBAGE COLLECTOR		no		no		no		no	no	no		no		no										10.5	2	20627
1054	20556	21	2	1	20	GANDA	married	9	unemployed		1	1	1	1	1	2	1	2	1	3	5	2	BODA BODA CYCLIST		no		no		no		no	no	yes	10	yes	1	no		moderate	1	0	0	2	0	0	2	11.2	2	20612
1396	20598	29	4	2	25	MUSOGA	married	14	formal employed	TEACHER	1	1	2	1	1	1	1	2	1	1	14	1	TEACHER		no		no		no		no	no	yes	60	yes	1	no		moderate								12.9	1	20626
1866	20688	31	5	4	27	MUGANDA	married	7	informal employed	BUSSINESS WOMAN	1	1	2	1	1	1	1	2	1	3	6	2	BODA BODA CYCLIST		no		no		no		no	no	no		no		yes	2	moderate								11.6	2	20716
1815	20669	30	5	3	22	GANDA	single	9	unemployed	HOUSE WIFE	1	1	2	1	1	1	1	2	1	4	13	2	BUSSINESS MAN		no		no		no		no	yes	no		yes	1	no		light	1	4	7	1	6	0	1	10.7	2
1236	20592	25	1		20	GANDA	single	14	informal employed	SHOP ATTENDANT	1	1	2	1	1	1	1	2	1	1	11	2	SELLS SHOES		no		no		no			no	no		no		no		moderate								10.8	2
1765	20660	21	1		28	GANDA	married	11	informal employed	SHE SELLS MENS SHOES	1	1	2	1	1	1	1	2	1	1	14	2	SELLS MENS SHOES	12	yes	HIV POSITIVE	yes	ARVS	no			no	yes	30	no		yes	1	moderate								12.9	1
1240	20579	22	2	1	20	GANDA	married	7	unemployed		1	1	2	2	2	1	1	2	1	1	11	2			no		no		no		no	no	yes	30	no		no		moderate								12.3	2	20607
1661	20643	30	2	1	17	GANDA	married	14	informal employed	TEACHER	1	1	1	1	1	1	1	2	1	4	14	1	ENGENEER		yes	ARVS	no		no		no	no	no		no		no		light								11.3	2
1203	20598	24	2	1	26	GANDA	married	13	informal employed	SHOP ATTENDANT	1	1	1	1	1	1	1	1	1	3	13	1	TECHNICIAN		no		no		no		no	no	no		no		no		moderate								10.1	1	20626
1462	20605	25	2	1	26	MUGANDA	married	14	formal employed	TEACHER	1	1	2	1	1	1	1	2	1	1	11	2	ENGENEER		no		no		no		no	no	no		yes	1	yes	1	moderate								11.6	2	20633
1854	20675	21	2	1	24	GANDA	single	13	unemployed	HOUSE WIFE	1	1	2	1	1	1	1	2	1	3	11	1	ENGENEER ELECTRICAL		no		no		no		no	no	yes	21	no		no		light	3	2	1	0	2	0	4	9.9	2
1015	20599	21	2	1	23	NYANKOLE	married	7	informal employed	SHOP KEEPER	1	1	2	1	1	2	1	1	1	1	13	1	UPDF OFFICER		no		no		no		yes	no	yes	30	no		no		moderate								12.4	1	20627
1432	20611	29	2	1	28	GANDA	married	9	informal employed	CATERER	1	1	2	1	1	2	1	2	1	4	14	2	SELLS SPARE PARTS		no		no		no		no	no	no		no		no		moderate								10	2	20640
1704	20647	27	3	2	22	MUNYANKOLE	married	7	unemployed	HOUSE WIFE	1	1	1	1	1	1	1	2	1	1	11	2	BUILDER	24	no		no		no		no	no	no		no		no		light								11.7	2	20675
2039	20752	32	4	3	17	GANDA	married	10	informal employed	FOOD VENDOR	1	1	2	1	1	2	1	2	1	1		2	BUILDER		no		no		no		no	no	yes	30	no		no		moderate								11.5	1	20780
1773	20664	28	5	4	27	MUGANDA	married	11	unemployed	HOUSE WIFE	1	1	2	1	1	1	1	2	1	1	13	2	BUSSINESS MAN		no		no		no		no	no	yes	30	no		no		moderate								11	2	20706
1741	20655	23	2	1	24	LANGI	married	11	informal employed	HAIR DRESSER	1	1	1	1	2	1	1	1	1	1	13	1	ENGENEER		no		no		no		no	no	yes		yes	2	yes	1	light	2	7	7	2	0	6	3	12.8	1	20683
1237	20569	25	3	2	27	MULULI	married	6	informal employed	COOK	1	1	2	2	2	2	1	2	1	1	7	2	PLUMBER		no		no		no		no	yes	yes	30	yes	1	yes	1	moderate	3	2	7	1	1	0	7	12.2	2	20598
1350	20592	41	3	2	28	SOGA	married	10	unemployed		1	1	2	1	1	1	1	1	1	1	11	2	BUSSINESS MAN		no		no		no		no	yes	no		no		yes	1	light								13.7	1	20620
1977	20664	23	1		28	SAMYA	married	14	unemployed	STUDENT	1	1	2	1	1	1	1	2	1	1	7	2	BUSSINESS MAN				no					no	no		no		no										9.4	2	20692
2034	20752	22	3	2	23	GANDA	married	7	unemployed		1	1	2	1	1	2	1	2	1	2	4	2	BUTCHER MAN		no		no		no		no	no	yes	75	yes	1	no		moderate								11.1	1	20780
1288	20562	28	3	2	21	MUGANDA	single	11	informal employed	SELLS IN THE MARKET (ONIONS + TOMATOES)	1	1	1	2	2	2	1	2	1	1	7	2	SELLS FISH		no		no		no		no	no	no		no		no		moderate	1	7	2	2	1		1	12.9	2	20597
1580	20629	30	2	1	17	LUGBARA	married	14	informal employed	DESIGNER	1	1	2	1	1	1	1	2	1	1	14	1	COMMUNITY OFFICER		no		no		no		no	no	no		no		yes	1	moderate								12.2	2	20657
1574	20626	18	1		23	MUNYARWANDA	married	7	unemployed	HOUSE WIFE	1	1	1	2	1	1	1	1	2	4	11	1	MECHANIC		no		no		no			no	no		no		no		light								11.8	1	20661
1206	20598	25	2	0	24	GANDA	married	13	formal employed	SECRETARY	1	1	2	1	1	1	1	2	1	3	13	1	MECHANIC		no		no		no		yes	no	no		no		no		moderate								11.3	1	20626
1527	20627	32	3	1	24	MUGANDA	married	13	formal employed	TEACHER	1	1	2	1	1	1	1	1	1	1	14	1	CASHIER	42	no		no		no		no	no	yes	30	no		no		moderate								11.1	1	20655
1468	20605	24	3	2	22	MUNYORO	married	13	informal employed	SELF EMPLOYED	1	1	1	2	1	1	1	2	3	1	10	2	SELF EMPLOYED		no		no		no		no	no	no		no		no		light								11.5	1	20633
1732	20656	27	1		22	MUGANDA	married	11	informal employed	SELLS CLOTHES	1	1	2	2	2	1	1	2	3	2	11	2	SELLS CLOTHES		no		no		no			yes	yes	5	yes	1	no		moderate								8.7	1
1467	20605	21	1		22	MUGANDA	married	14	unemployed	HOUSE WIFE	1	1	2	1	1	2	1	1	1	1	14	1	WAITER		no		no		no			no	yes	30	no		no		moderate								11.4	1	20633
1020	20543	18	1		20	GANDA	married	10	informal employed	HAIR DRESSING	1	1	1	1	2	1	1	2	1	1	11	2	DRIVER		no		no		no			yes	yes	38	yes	1	yes	1	light	3	3	7	0	2	1	4	11.9	1
1760	20661	32	3	2	24	MUNYANKOLE	married	7	informal employed	TAILOR	1	1	2	1	2	1	1	2	2	1	13	2	WAITER	24	no		no		no		no	no	yes	60	no		no		moderate								11.6	1	20689
1372	20597	25	3	2	23	GANDA	single	13	informal employed	CLOTHES VENDOR	1	1	1	1	1	1	1	1	1	4	14	1	COMPUTER SCIENTIST		no		no		yes	84	yes	yes	yes	30	yes	1	no		moderate								10.3	2
1664	20636	22	1		15	MUFUMBIRA	married	13	unemployed	HOUSE WIFE	1	1	2	1	2	1	1	2	1	1	9	2	TAILOR				no					yes	no		no		yes		light								12	1	20727
1833	20681	23	2	1	20	GANDA	married	13	informal employed	SELLS BAG MATERIALS	1	1	2	1	1	2	1	2	1	1	9	2	MECHANIC		no		no		no		no	yes	no		no		no		moderate								11.7	1	20716
1519	20615	30	4	3	18	MUGANDA	married	10	informal employed	CLEANER	1	1	2	1	2	2	1	2	1	1	11	2	DRIVER		no		no		no		no	no	no		yes	1	no		moderate								11.7	1
1708	20660	24	2	1	25	GANDA	married	10	unemployed	HOUSE WIFE	1	1	2	2	2	2	1	2	2	1	11	2	BUILDER		no		no		no		no	no	no		no		no		light								13	2	20688
1366	20598	22	2	1	23	MUSOGA	married	11	informal employed	SHOP KEEPER	1	1	1	1	1	1	1	2	1	1	13	2	BUTCHER MAN		no		no		no		no	no	yes	30	no		no		moderate								11.6	2	20626
1782	20664	28	3	2	24	MUGANDA	married	14	informal employed	SELF EMPLOYED	1	1	2	1	1	1	1	1	1	1	14	1	SALES MANAGER		no		no		no			yes	no		no		no		moderate								12.8	2	20692
1397	20600	25	2	1	23	GANDA	married	13	unemployed	HOUSE WIFE	1	1	2	1	1	1	1	2	1	1	14	1	MANAGER		no		no		no		no	no	yes	30	yes	1	yes	1	light								12.6	2	20628
1844	20676	20	4	1	10	GANDA	married	11	unemployed		1	1	1	1	1	1	1	1	1	1	14	1	IT OFFICER		no		no		no		no	no	yes		no		no		moderate								11.7	2	20711
1009	20542	32	3	2	20	GANDA	married	14	informal employed	BUSSINESS WOMAN	1	1	2	1	1	1	1	1	1	1	13	2	DRIVER		no		no		no		no	no	no		no		no		light	4	4	2	2	1	1	2	10.3	1	20591
1398	20598	25	3	2	27	TOORO	married	13	unemployed	HOUSE WIFE	1	1	2	1	1	1	1	2	1	3	7	2	BUSSINESS MAN		no		no		no		no	no	no		no		no		moderate								10.8	1	20626
1739	20654	19	1		23	MUGANDA	married	11	unemployed	NAP	1	1	1	1	1	1	1	2	1	4	11	2	MECHANICAL ENGENEER		no		no		no			no	no		no		no		moderate								10.7	2
1107	20557	18	2	1	27	MUSOGA	married	6	unemployed	HOUSE WIFE	1	1	1	1	1	2	1	2	1	3	9	2	BUILDER		no		no		no		no	yes	no		no		no		light	3	3	7	4	0	2	5	12.2	1	20585
1279	20579	23	1		25	MUKIGA	married	11	unemployed	HOUSE WIFE	1	1	2	1	1	1	1	2	1	4	12	1			no		no		no			no	yes	30	yes	1	no		moderate								12.8	1	20607
1874	20691	43	2	1	22	SOGA	single	14	unemployed	HOUSE WIFE	1	1	1	2	1	2	1	1	2	1	13	1	SOLDIER	36	yes	HIV	yes	ARVS	no		no	no	yes	30	no		no		light	3	3	3	0	5	0	2	10.6	2	20719
1036	20557	34	3	2	21	GANDA	married	11	informal employed	BUSSINESS WOMAN	1	1	2	1	1	1	1	2	1	1	13	2	BROKER		no		no		no		no	no	yes	14	yes	1	yes	1	light	3	0	1	0	1	0	7	10.4	2	20585
1460	20605	39	5	4	21	MUGANDA	married	11	informal employed	TAILOR	1	1	2	2	2	2	1	2	3	3	7	2	BULIDER		no		no		no		no	no	no		no		no										11	2	20640
1757	20660	21	1		27	GANDA	married	13	unemployed	HOUSE WIFE	1	1	2	1	1	1	1	2	1	1	11	2	TAXI DRIVER				no					yes	no		yes	1	no		heavy								11.8	2
1837	20691	18	1		20	GANDA	single	9	unemployed	HOUSE WIFE	1	1	2	2	1	1	1	2	1	1	9	2	TAXI DRIVER		no		no		no			no	yes		no		no		light	3	7	2	3	2	0	1	11.4	1	20719
1458	20606	30	4	3	27	MUGANDA	married	8	informal employed	SELF EMPLOYED	1	1	1	1	1	1	1	1	1	1	13	1	TECHNICIAN		no		no		no		no	no	yes	30	yes	1	yes	1	moderate								12.5	1	20634
1330	20599	23	1		23	NKOLE	married	13	informal employed	BUSSINESS WOMAN	1	1	2	1	1	1	1	2	1	1	14	1					no					no	yes		yes	1	no		light								11.6	2	20627
1088	20544	29	4	2	20	NYARWANDA	married	0	unemployed		1	1	2	1	2	2	1	2	1	1	0	2	BODA BODA CYCLIST		no		no		no		yes	no	no		no		no		light	2	1	0	0	0	0	5	13	1	20572
1551	20627	28	2	1	19	MUNYORO	married	14	unemployed	HOUSE WIFE	1	1	2	1	1	1	1	2	1	1	9	2	SELF EMPLOYED		no		no		no		no	no	yes	30	yes	1	yes	1	moderate								12.5	2	20655
1557	20626	21	1		25	MUGANDA	married	13	informal employed	SHOP KEEPER	1	1	1	1	1	1	1	2	1	4	14	2	DECORATOR		no		no		no			no	no		yes	1	yes	1	moderate								9.4	2	20650
1254	20583	29	3	1	20	GANDA	single	8	informal employed	SALOON ATTENDANT	1	1	2	1	1	2	1	2	2	1	9	2	WELDER	36	no		no		no		no	no	yes	20	no		no		moderate								8.6	2	20612
1864	20681	19	3	1	21	MUSOGA	married	9	informal employed	SELLS TOMATOES	1	1	2	2	2	2	2	2	1	1		2	BUILDER		no		no		no		no	no	no		no		no		moderate								12.1	1
1721	20653	27	3	2	16	MUGANDA	married	11	informal employed	SHOP ATTENDANT	1	1	2	1	1	1	1	1	1	1	11	2	BUSSINESS MAN		no		no		no		no	yes	no		no		no		light								13.1	1	20681
1328	20585	25	3	1	21	GANDA	married	13	unemployed	HOUSE WIFE	1	1	2	1	1	1	1	1	1	1	13	3	PEASANT FARMER		no		no		no		no	no	no		no		no		moderate								10.1	1	20634
1227	20570	20	1		20	LUGBARA	single	7	informal employed	HOUSE MAID	1	1	2	1	1	1	1	2	1	1	11	2	DRIVER		no		no		no		no	no	no		no		no		moderate	2	2	2	2	1	1	1	11.4	1	20612
1336	20593	25	3	0	17	MUGANDA	married	14	formal employed	ACCOUNTANT	1	1	2	1	1	1	1	1	1	4	13	1	TRANSPORT OFFICER		no		no		no		no	no	no		no		no		moderate								13.1	2	20628
1594	20632	35	2	1	23	GANDA	married	14	formal employed	TEACHER	1	1	1	1	1	1	1	1	1	3	7	2	DRIVER		no		no		no		no	no	no		no		no		moderate								12.6	1	20667
1492	20612	35	10	4	28	JAPHADOLA	married	10	informal employed	CHEF	1	1	2	1	2	1	1	2	1	1	13	1	CIVIL ENGENEER	120	no		no		no		no	yes	no		yes	1	yes	1	moderate								7.6	2	20640
1291	20580	23	1		20	GANDA	married	14	unemployed	HOUSE WIFE	1	1	2	1	1	1	1	1	1	1	14	2			no		no		no			yes	no		no		no		light								11.9	2	20621
1614	20642	20	1		20	RWANDEESE	married	13	informal employed	SHOP KEEPER	1	1	1	1	1	1	1	1	1	4	11	1	POLICE OFFICER		no		no		no			no	no		no		no		heavy								11.6	2	20670
1851	20685	22	2	1		KONJO	married	6	informal employed	TAILOR	1	1	2	1	1	2	1	2	1	1		2	ELECTRICIAN		no		no		no		no	no	no		no		no		light								12	1	20713
1898	20697	30	3	2	24	MUGANDA	married	14	formal employed	TEACHER	1	1	1	2	2	1	1	2	2	4	14	1	PHARMACIST		no		no		no		no	yes	no		yes	1	no		moderate								12.8	2
1631	20640		2	0	19	MWAMBA	married	12	informal employed	SELLS IN A SHOP	1	1	1	1	2	1	1	1	1	1	14	2	SELF EMPLOYED		yes	ASTHMA		SHE DOESNT KNOW THE DRUG	no		no	yes	no		no		no		moderate								13.2	2	20696
1128	20543	22	2	1	28	GANDA	single	11	formal employed	TEACHER	1	1	1	1	1	2	1	2	2	4	13	2	DRIVER		no		no		no		no	yes	no		yes	1	yes	1	light	2	2	7	1	0	1	7	11.4	1	20571
1116	20543	25	3	2	25	SOGA	single	9	informal employed		1	1	2	1	1	1	1	2	1	3	13	2			no		no		no		no	no	no		no		no		light	4	10	5	3	0	0	0	11.5	2	20578
1484	20613	38	2	1	22	MUGANDA	married	14	formal employed	JOURNALIST	1	1	2	1	1	2	1	2	1	1	14		HUMAN RIGHTS ACTIVIST		no		no		no		no	no	yes		no		no		moderate								10.2	2	20648
3001	20682	30	1		20	GANDA	single	13	informal employed	SELLS BAGS	1	1	2	1	1	2	1	2	1	1	11	2	SELLS BOOKS		no		no		no			no	yes	60	no		yes	1	moderate								11.2	1	20724
1455	20606	23	5	4	25	MUGANDA	married	7	unemployed	HOUSE WIFE	1	1	1	2	1	1	1	2	2	3	13	2	WELDING		no		no		no		yes	no	no		no		no		moderate								11.8	1	20634
1657	20640	29	2	1	24	MUGANDA	married	11	unemployed	HOUSE WIFE	1	1	2	1	1	2	1	2	1	2	11	2	CHEF		no		no		no		no	yes	no		yes	1	no		moderate								12.6	1	20668
1533	20626	24	1		20	MUNYANKOLE	married	12	unemployed	HOUSE WIFE	1	1	2	1	1	1	1	1	1	2	14	1	CIVIL SERVANT		no		no		no			no	yes	30	no		no		light								12.5	1	20654
1286	20569	27	4	3	27	GANDA	married	11	informal employed	SELLS IN THE MARKET	1	1	1	1	1	1	1	1	1	4	13	2	BUSSINESS MAN		no		no		no		no	no	no		no		no		moderate	1	7	7	2	1	1	1	11.6	1	20591
1482	20605	19	1		23	MUGANDA	married	13	unemployed	NONE	1	1	2	2	2	2	1	2	3	1	11	2	BUILDER		no		no		no			no	no		yes	2	yes	2	moderate								12.4	2	20633
1485	20606	25	4	3	28	TANZANIAN	single	4	unemployed		1	1	1	1	1	2	1	2	3	1		1	POLICE OFFICER				no		yes	60	no	no	no		yes	1	yes	1									12.6	1	20634
1831	20681	19	1		26	MUGANDA	married	9	unemployed	NONE	1	1	2	1	2	1	1	2	1	1	10	2	BUTCHER		no		no		no			no	no		no		no		moderate								10.5	1	20712
1740	20653	27	6	2	18	GANDA	married	14	informal employed	BUSSINESS WOMAN	1	1	2	1	1	1	1	1	1	4	14	2	BUSSINESS MAN				no				no	no	no		no		yes	1	light								10.6	2
1399	20598	28	4	3	22	MUKIGA	married	14	informal employed	SHOP KEEPER	1	1	2	1	1	2	1	1	1	1	13	1	PLUMBER	10	yes	HIV POSITIVE	no		no		no	no	yes	30	no		no		light								12.3	2	20626
1012	20542	30	6	4	24	GANDA	married	7	unemployed		1	1	1	1	1	1	1	2	1	1	7	2	BUSSINESS MAN		no		no		no		no	no	yes	30	yes	1	yes	1	heavy	2	3	5	1	4	0	7	10.4	2	20570
1517	20618	21	1		17	KIGA	single	11	informal employed	SWEEPER IN KCC	1	1	2	1	1	1	1	1	1	1	11	2	SELLS BEANS RICE AND MAIZE		no		no		no			yes	no		no		no		moderate								12.2	2	20646
1319	20600		4	2	17	KENYAN	married	8	unemployed	HOUSE WIFE	1	1	1	1	1	1	1	2	1	3	11	2	BUSSINESS MAN		no		no		no		no	no	no		no		no		moderate								11.6	2	20628
1743	20656	24	3	2	17	GANDA	married	11	informal employed	SELLS CHACOAL	1	1	1	1	1	1	1	2	3	1	10	2	CARPENTER		no		no		no		no	no	yes	7	no		no		moderate								11.3	2	20691
1025	20537	26	2	1	28	MUTOORO	married	7	unemployed		1	1	2	1	2	1	1	2	1	3	7	2	BUILDER + BODA BODA CYCLIST		no		no		no		no	no	yes	30	no		no		light	2	2	3	1	1	0	7	12	2	20565
1857	20688	27	2	1	20	GANDA	married	13	informal employed	BUSSINESS WOAMN	1	1	2	1	1	2	1	2	1	1	14	1	TOURIST		no		no		no		no	no	no		no		no		moderate								12.4	2
1923	20737	24	1		24	MUKIGA	married	14	formal employed	JUNIOR ACCOUNTANT	1	1	2	1	1	1	1	1	1	4	13	2	SELLS CLOTHES		no		no		no			no	no		no		no		light								13.4	1
1928	20738	30	3	2	28	GANDA	married	7	informal employed	HAIR DRESSER	1	1	2	1	1	1	1	2	1	1	7	2	BUILDER		no		no		no		no	no	no		no		no		light								12.4	1	20766
1064	20578	24	2	1	20	GANDA	single	13	informal employed	BUSSINESS WOMAN	1	1	2	1	1	1	1	2	2	1	14	2			no		no		no		no	no	no		no		no		light								11.3	2	20606
1247	20570	19	1		18	MUGANDA	married	10	unemployed	HOUSE WIFE	1	1	2	1	1	1	1	2	1	4	9	2	SELF EMPLOYED		no		no		no			no	no		yes	1	no		moderate	3	7	2	0	5	0	7	11.6	1	20598
1367	20585	20	1		23	GANDA	married	9	informal employed	HAIR DRESSER	1	1	2	1	1	1	1	2	1	1	11	2	SADOLIN EMPLOYEE		no		no		no			no	no		no		no		moderate								12.2	1	20620
1166	20552	32	4	2	23	GANDA	married	9	informal employed		1	1	2	2	2	1	1	2	2	1	7	2	BUILDER		no		no		no		no	no	no		yes	1	no		moderate	2	1	3	2	2	1	1	10.6	1	20566
1627	20642	19	2	0	18	MUZIBA	married	8	unemployed	NONE	1	1	1	2	2	1	1	2	1	1	9	2	SALOON OPERATOR		no		no		no		no	no	no		no		no		moderate								11.8	2	20670
1911	20697	20	1		20	SOGA	single	8	informal employed	SALOON	1	1	2	1	2	1	1	2	1	1	11	2	BUILDER		no		no		no			no	no		yes	1	no		light								10.5	2
1523	20619	25	1		24	MUGANDA	married	11	unemployed	HOUSE WIFE	1	1	2	1	1	1	1	1	1	1	13	2	SHOP ATTENDANT		no		no		no			yes	yes	30	yes	1	no		light								12.3	1	20647
1112	20618	32	5	4	27	MUGANDA	married	13	unemployed	HOUSE WIFE	1	1	1	1	1	1	1	1	1	1	11	2	BUSSINESS MAN		no		no		no		no	no	no		no		no		light								10.8	1	20646
1037	20555	20	1		25	GANDA	married	11	informal employed	FRIES CHIPS	1	1	2	1	1	2	1	2	1	4	13	2	SELLS NEW CLOTHES		no		no		no			no	no		no		no		heavy	4	1	0	4	1	5	7	10.4	1	20583
1246	20584	36	6	3	21	GANDA	married	11	unemployed		1	1	1	1	1	1	1	2	2	2	7	2	LAGAGGE CARRIER		no		no		no		no	no	yes	10	yes	1	no		light	2							12.9	2	20612
1440	20604	29	2	1	22	TOORO	married	14	formal employed	LIBRARIAN	1	1	2	1	1	1	1	2	1	1	14	2	BUSSINESS MAN		no		no		no		no	no	no		yes	1	yes	1	moderate								12.5	2	20635
1497	20620	25	1		24	GANDA	married	7	unemployed		1	1	2	1	1	1	1	2	1	1	14	2	SELLS PHONES	4	no		no		no			no	no		no		yes	1	heavy								10.4	1	20662
1052	20543	22	1		21	MUSOGA	married	7	unemployed		1	1	2	2	2	2	2	2	1	1	13	1	DRIVER		no		no		no			yes	no		no		no		heavy	2	2	0	1	2	0	1	11.5	1	20571
1235	20632	22	3	1	16	MUGISHU	married	8	unemployed	HOUSE WIFE	1	1	1	1	2	2	1	2	2	1		2	BULDER		no		no		no		no	no	yes		no		no		moderate								12.3	1	20688
1099	20578	26	2	1	20	NYARWANDA	married	14	formal employed	MID WIFE	1	1	1	1	1	1	1	1	1	4	14	2			no		no		no		no	no	yes	7	no		no		moderate								13	2	20653
1678	20649	20	1		19	MUGANDA	single	4	unemployed	HOME	1	1	2	1	1	1	1	1	1	1		2	BUSSINESS MAN		no		no		no			no	no		no		yes	1	moderate								14.2	1
1520	20620	26	2	1	21	GANDA	married	9	informal employed	SALOON ATTENDANT	1	1	2	1	1	1	1	2	1	1	11	2	MECHANIC		no		no		no		no	no	no		no		no		light								13.7	1	20648
1524	20615	24	1		21	MUTOORO	single	10	informal employed	SELF EMPLOYED	1	1	2	1	1	1	1	2	1	1	13	2	SELF EMPLOYED		no		no		no			no	no		no		no		light								12.5	2	20650
1446	20611	27	4	3	23	MUGANDA	married	7	unemployed	HOUSE WIFE	1	1	1	1	1	2	1	2	2	3	13	1	POLICE OFFICER		no		no		no		no	no	no		no		no		moderate								11.8	2
1825	20675	23	3	0		MUGANDA	married	14	informal employed	SHOP KEEPER	1	1	2	1	1	1	1	1	1	1	14	2	SELLS STATIONERY		no		no		no		no	no	yes	30	no		no		moderate								13.7	2	20703
1457	20611	24	3	2	20	MUGANDA	married	11	unemployed	HOUSE WIFE	1	1	2	1	1	2	1	2	2	1	11	2	BAR MANAGER		no		no		no		no	no	yes	21	no		yes	1	moderate								11	2
1670	20639	17	2	1	21	SOGA	married	6	unemployed	HOUSE WIFE	1	1	2	1	1	1	1	2	1	1	3	2	TAXI DRIVER		no		no		no		yes	no	no		no		no		moderate								11.6	2
1070	20555	25	2	1	17	NYARWANDA	married	11	unemployed		1	1	2	1	1	1	1	1	1	1	13	1	PLUMBER		no		no		no		no	yes	no		yes	1	yes	1	light	2	7	1	3	2	1	1	12.6	1	20583
1001	20542	25	3	2	28	MUTOORO	married	11	informal employed		1	1	2	1	1	1	1	2	1	4	11	2			no		no		no		no	no	no		no		yes	1	light	3	3	0	0	2	0	0	12.1	2	20570
1284	20578	36	6	4	21	GANDA	married	9	informal employed	SELLS COSMETICS	1	1	1	1	1	1	1	1	1	1	11	2			no		yes	ARVS	no		no	no	yes	60	no		no		moderate								12.5	2	20606
1867	20678	27	2	1	24	MUGANDA	married	6	unemployed	HOUSE WIFE	1	1	2	1	1	1	1	2	1	1	14	2	FLORIST		no		no		no		no	no	yes	30	no		no		moderate								11.9	2	20706
1347	20591	28	3	2	23	GANDA	married	11	unemployed	HOUSE WIFE	1	1	1	1	1	1	1	2	1	1	11	2	BUSSINESS DEALS IN MATOOKE SELLING		no		no		no		no	no	no		no		no		moderate								14.2	2	20619
1474	20633	21	2	0	25	RWANDEESE	married	11	informal employed	SHOP KEEPER	1	1	2	1	1	1	1	2	1	1	9	2	BUSSINESS MAN		no		no		no			no	yes		no		no		moderate								11.9	1	20661
1764	20662	27	3	2	22	MUGANDA	married	14	informal employed	BUSSINESS WOMAN	1	1	1	1	1	1	1	1	1	1	14	2	MECHANICAL ENGENEER		no		no		no		no	yes	no		no		no		moderate								10.6	1	20697
1819	20682	21	3	2	24	MUGANDA	married	7	unemployed	HOUSE WIFE	1	1	2	1	1	1	1	1	1	1	13	2	MECHANICAL ENGENEER		no		no		no		no	no	yes	60	no		no		moderate								12.3	2	20710
1836	20681	23	1		21	LUGBARA	married	14	unemployed	HOUSE WIFE	1	1	2	1	1	1	1	2	1	1	14	2	BUSSINESS MAN									no	no		no		no		heavy								11.2	1	20730
1702	20648	34	4	3	24	MUGANDA	married	14	unemployed	HOUSE WIFE	1	1	1	1	2	1	1	2	2	3	14	1	BUILDER	24	no		no		no		no	yes	no		no		no		light								12.2	1	20676
1913	20695	31	2	1	21	GANDA	married	14	formal employed	CASHIER	1	1	2	1	1	1	1	2	1	4	14	1	TEACHER		no		no		no		no	no	no		no		no										9.7	2	20723
1359	20598	22	1		28	MUGANDA	married	13	informal employed	MOBILE MONEY AGENT	1	1	2	1	1	1	1	2	1	1	11	2	BUSSINESS MAN		no		no		no			no	no		no		no		moderate								10.9	2	20626
1710	20648	23	2	1	23	ITESOT	married	10	informal employed	HAIR DRESSER	1	1	2	1	1	1	1	2	1	2	11	2	BUILDER		no		no		no		no	no	yes	30	no		yes	1	moderate								12.1	1	20676
2013	20751	28	3	2	26	GANDA	married	11	informal employed	TEXTILE	1	1	2	1	1	2	1	2	1	1	14	1	ACCOUNTANT		no		no		no		no	yes	no		yes	2	no		moderate								12.6	2	20779
1229	20578	25	4	1	23	GANDA	married	13	formal employed	CASHIER	1	1	2	1	1	1	1	2	1	3	11	2			no		no		no		no	no	yes	14	yes	1	no		moderate	2							11.5	1	20606
1925	20738	24	2	1	13	NKOLE	single	8	informal employed	BUSSINESS WOMAN	1	1	2	1	1	2	1	2	1	4		2	BUSSINESS WOMAN	1	yes	HIV	yes	ARVS	no		no	yes	no		no		no		heavy								13.6	2	20766
1103	20598	36	3	2	21	GANDA	married	9	unemployed	HOUSE WIFE	1	1	1	1	1	1	1	1	1	1	11	2	WORKS WITH UMEME		no		no		no		no	no	no		no		no		moderate								11.8	2	20626
1084	20542	22	1		28	MUGANDA	married	11	formal employed	HAIR DRESSER	1	1	2	1	1	1	1	2	1	3	11	2	BODA BODA		no		no		no			no	yes	30	yes	1	no		moderate	2	3	2	7	2	0	7	12.6	1	20570
1804	20668	20	1		25	MUGANDA	married	11	unemployed	HOUSE WIFE	1	1	1	1	1	1	1	2	1	1	9	2	WELDER		no		no		no			no	yes	30	no		no		moderate								9.4	2	20696
1196	20543	30	6	5	18	GANDA	married	11	unemployed	HOUSE WIFE	1	1	2	1	1	2	1	1	1	4	14	2	SELF EMPLOYED		no		no		no		no	no	yes	14	no		no		heavy	3	3	3	0	1	0	4	10	1	20571
1044	20543	33	4	3	25	NKOLE	married	14	informal employed	BUSSINESS WOMAN	1	1	1	1	1	1	1	1	1	1	14	1	UPDF OFFICER				no		no		no	no	no		no		yes		light	4	7	5	3	1	2	2	12.1	2	20599
1514	20619	22	1		21	GANDA	married	11	informal employed	BUSSINESS WOMAN	1	1	2	1	1	1	1	2	1	4	11	2	MANAGER FOREX BERE		no		no		no			yes	yes	7	no		no		light								4	1	20647
1085	20552	21	1		19	ACHOLI	single	7	unemployed		1	1	3	1	1	1	1	2	1	3		2	ASKARI		no		no					no	no		no		yes	2	heavy	2	1	1	1	1	1	2	11.5	2	20580
1742	20656	42	8	8	25	MUGANDA	married	11	formal employed	NURSERY TEACHER	1	1	1	1	1	1	1	2	2	1	14	1	SECONDARY TEACHER		no		no		no		no	no	no		yes	1	yes	1	moderate								9.7	2	20719
1938	20739	37	5	1	21	GANDA	married	9	informal employed	BUSSINESS MAN	1	1	2	1	1	2	1	2	1	1		2	BUSSINESS MAN		no		no		no		no	no	no		no		no		heavy								11.9	2	20767
1042	20551	29	3	1	27	GANDA	single	10	informal employed	RESTAURANT	1	1	2	1	1	1	1	2	1	1	14	2	MOTOR SPARE SELLER		no		no		no		no	no	yes	120	no		no		light	2	7	1		3	0	7	10.5	2	20593
1775	20660	21	3	1	22	MUGANDA	married	8	unemployed		1	1	1	1	1	1	1	1	1	4	11	2	MECHANICAL ENGENEER		no		no		no		no	no	no		no		no		moderate								10	1	20688
1756	20660	25	2	1	22	GANDA	single	11	unemployed	HOUSE WIFE	1	1	1	1	1	2	1	1	1	4	11	2	CARPENTER		no		no		no		no	no	yes	30	yes	1	yes	1	light	2	7	3	2	0	1	3	12	2	20695
1537	20643	28	1		24	GANDA	married	11	formal employed	TEACHER	1	1	1	1	1	1	1	2	2	1	4	1	TEACHER				no					no	no		no		no		light								9.4	2	20671
1445	20611	22	1		23	MUNYANKOLE	married	14	formal employed	RECEPTIONIST	1	1	1	1	1	1	1	2	3	1	11	2	SECURITY OFFICER		no		no		no			no	no		no		no		moderate								12	1	20640
1862	20688	23	3	1	21	TANZANIAN	married	10	unemployed	HOUSE WIFE	1	1	2	1	1	1	1	2	1	1	7	2	REPAIRS MOTOR CYCLES		no		no		no		no	yes	no		no		no		moderate								12.4	2
2012	20751	25	1		21	GANDA	married	7	informal employed	BUSSINESS WOMAN	1	1	2	1	1	2	1	1	1	1	7	2	CLEANER		no		no		no			yes	no		yes	1	yes	1	moderate								12.8	1	20779
1838	20682	20	1		22	RWANDEE	married	7	unemployed	HOUSE WIFE	1	1	2	1	1	2	1	2	1	1	13	2	ELECTRICIAN		no		no		no			no	yes	7	no		no		moderate								11.4	2	20710
1604	20639	28	2	1	16	MUGANDA	married	7	informal employed	SELF EMPLOYED	1	1	1	1	1	1	1	2	1	4	4	2	BUSSINESS MAN		no		no		no		no	no	no		no		no		light								14.6	1	20667
1553	20627	32	3	2	28	MUSOGA	married	9	informal employed	SELF EMPLOYED	1	1	2	1	1	1	1	2	2	3	10	2	BODA CYCLIST		no		no		no		no	yes	yes	30	yes	1	no		light								12.4	2	20655
1299	20591	22	2	0	24	TOORO	married	13	unemployed	HOUSE WIFE	1	1	2	1	1	1	1	2	2	1	13	2	MARKET VENDOR		no		no		no			no	yes	12	no		yes	1	moderate								12.7	2	20619
1506	20619	23	2	1	23	GANDA	married	14	unemployed	STUDENT	1	1	2	1	1	1	1	1	1	1	14	2	MANING		no		no		no		no	yes	no		yes	1	no		heavy								11	2	20647
1377	20597	24	1		20	GANDA	married	11	informal employed	HAIR DRESSER	1	1	2	1	1	1	1	2	1	1	13	2	DESIGNER				no					no	no		no		no		moderate								10	1	20625
1473	20613	27	1		24	MUKIGA	married	13	unemployed	HOUSE WIFE	1	1	2	1	1	2	1	1	1	1	13	2	ELECTRICAL ENGENEER		no		no		no			no	yes	20	yes	1	yes	1	light								12.8	2	20648
1720	20655	42	6	4	26	MUGANDA	married	14	unemployed	HOUSE WIFE	1	1	1	1	1	1	1	1	1	1	14	1	DENTAL OFFICER		no		no		no		yes	no	yes	30	no		no		light								10.7	2
2015	20751	20	2	1	26	GANDA	married	11	informal employed	SHOP KEEPER	1	1	1	1	1	1	1	2	1	1		2	SHOP KEEPER		no		no		no		no	no	no		no		no		moderate								10.4	2
2025	20682	24	1		23	GANDA	married	14	formal employed	SALES EXECUTIVE	1	1	2	1	1	1	1	1	1	1	14	2	INFORMATION SYSTEMS		no		no		no			no	yes	60	yes	1	yes	1									9.8	2
1558	20634	30	5	4	23	MUGANDA	married	9	unemployed	HOUSE WIFE	1	1	1	1	1	2	1	2	1	3	11	2	BUILDER		no		no		no		no	yes	yes		yes	2	no		moderate								11.2	2	20662
1389	20601	23	2	1	21	MUGANDA	married	11	unemployed	HOUSE WIFE	1	1	1	1	1	1	1	1	1	4	14	1	PHARMACIST		no		no		no		no	no	no		no		no		moderate								12	1	20657
1214	20599	26	1		22	MUSOGA	married	13	informal employed	RECEPTIONIST	1	1	2	1	1	1	1	2	1	1	13	2	CHEF		no		no		no			yes	yes	30	yes	1	no		moderate								11.3	1	20627
1767	20664	35	3	2	26	KIGA	married	11	informal employed	NURSING ASSISTANT	1	1	2	1	1	2	1	1	1	1	14	1	SECONDARY TEACHER		yes	HIV	yes	ARVS	no		no	no	yes	30	yes	2	yes	3	light	2	7	1	1	0	0	7	12.8	1	20699
2035	20753	17	1		27	GANDA	single	11	informal employed	HAIR DRESSER	1	1	1	1	1	1	1	1	1	1	11	2	HAIR DRESSER		no		no		no			no	yes	4	no		no		moderate								11.3	1	20781
1896	20696	20	1		21	MUFUMBIRA	single	13	formal employed	GRAPHICS DESIGNER	1	1	1	1	1	1	1	1	1	4	14	1	POLICE OFFICER		no		no		no			no	no		no		no		moderate								12.6	2	20731
1873	20675	35	4	3	24	TOORO	married	4	informal employed	SELLS FOOD	1	1	2	1	1	1	1	2	2	1	11	2	DRIVER		no		no		no		no	no	yes	60	no		no		light	1	1	4	5	0	0	2	13.5	2	20703
1780	20660	34	7	6	19	MUKIGA	married	3	informal employed	SELLS DRINKS LIKE BUTUNDA	1	1	1	1	1	1	1	1	1	1	9	2	SELF EMPLOYED	84	yes	HIV	yes	ARVS	yes		yes	no	yes		no		no		moderate								7.4	1
1425	20611	32	4	3	17	MUGANDA	married	7	informal employed	SELLS IN THE MARKET	1	1	2	1	2	1	1	2	1	1		2	BUSSINESS MAN	48	no		no		no		no	no	no		no		no		moderate								8.3	1	20675
1872	20675	32	3	2	24	GANDA	married	14	informal employed	MOBILE MONEY	1	1	1	1	1	1	1	1	1	4	14	2	SALES MAN		no		no		no		no	no	yes	75	yes	1	yes	1	moderate								11.5	2	20717
1489	20611	27	3	2	23	GANDA	married	11	unemployed		1	1	2	1	2	1	1	1	1	1	11	2	TAX DRIVER		no		no		no		no	no	no		no		no		moderate								12.2	2	20640
1920	20732	39	4	3	23	MUGANDA	married	9	unemployed	HOUSE WIFE	1	1	2	1	1	1	1	1	1	4	13	1	MANAGER IN A HOTEL		no		no		no		no	no	yes	21	no		no		moderate								11.6	2	20767
1599	20639	25	2	1	27	MUGANDA	married	11	unemployed	HOUSE WIFE	1	1	1	1	1	2	1	2	2	1	12	2	ELECTRICIAN		no		no		no		no	no	no		no		no		moderate								12.1	1	20667
1430	20620	23	1		21	SOGA	married	13	informal employed	BUSSINESS WOMAN	1	1	2	1	1	1	1	2	1	2	13	1	CARPENTER		no		no		no			yes	yes	4	no		no		moderate								13.4	1
1786	20663	24	2	0	23	GANDA	single	11	formal employed	TEACHER	1	1	2	1	1	2	1	2	1	1	9	2	MECHANIC		no		no		yes	10	yes	yes	yes	90	no		no		moderate								9.9	2	20691
1383	20593	36	4	2	24	KUMAMU	married	14	informal employed	STORE KEEPER	1	1	2	1	1	2	1	2	1	1	13	2	BAR MAN AND SERVICE		no		no		no		no	yes	no		yes	1	yes	1	moderate								11.6	1	20628
1571	20621	26	5	2	24	GANDA	married	0	informal employed	SELLS FOOD	1	1	2	2	2	2	1	2	2	1	11	2	BUILDER		no		no		no		no	no	yes	14	no		no		light	2	1	0	1	2	0	3	11.6	1	20656
1630	20640	20	2	1	27	MUTORO	married	13	informal employed	HAIR DRESSER	1	1	2	2	2	1	1	2	2	1	13	2	SELF EMPLOYED		no		no		no		no	no	no		no		no		light								10	1	20682
1563	20635	24	4	2	26	GANDA	married	9	unemployed	HOUSE WIFE	1	1	1	1	1	1	1	1	1	4	13	2	BUSSINESS MAN		no		no		no		no	yes	no		no		no		heavy								8.9	2	20670
1314	20592	20	1		20	NYARWANDA	married	7	formal employed	TAILOR	1	1	2	1	2	2	1	2	2	1	8	2	SELLS MATOOKE		no		no		no			yes	no		no		no		light								12.4	1	20620
1547	20627	32	4	2	27	GANDA	married	7	informal employed	ZIANA LUGOBA	1	1	1	1	1	2	1	2	2	2	7	2	PEASANT		no		no		no		yes	no	no		no		no										12.4	2	20662
1308	20583	24	1		23	GANDA	single	10	informal employed	HAIR DRESSER	1	1	2	1	2	2	1	2	1	1					no		no		no			yes	yes		yes	2	yes	1	light								11.8	2	20611
1673	20639	20	1		24	NKOLE	married	11	unemployed		1	1	2	1	1	1	1	2	1	4	11	2	DRIVER		no		no		no			yes	yes	60	yes	1	yes	1	moderate								10.7	1	20702
1384	20585	21	2	1	23	NKOLE	married	11	informal employed	COOKS FOOD IN RESTAURANT	1	1	2	1	2	1	1	2	2	1	7	2	REPAIRS FRIDGES	6	no		no		no		no	no	no		no		no		heavy								11.1	1	20619
1100	20619	30	4	3	27	SOGA	married	12	informal employed	FOOD VENDOR	1	1	2	1	1	1	1	2	1	1	14	1	TEACHER		no		no		no		no	no	yes	30	no		no		light								12.4	1	20647
5035	20549	27	2	2	28	GANDA	married	13	formal employed	BUSSINESS WOMAN	1	1	2	1	1	1	1	1	1	1	3	1	BUSSINESS MAN		no		no		no		no	yes	no		yes	1	no		light	2	0	0	1	0	0	2	9.4	2	20577
1595	20626	27	1		27		married	11	informal employed	SHOP ATTENDANT	1	1	1	1	1	1	1	1	1	4	14	1	MILITARY		no		no		no			yes	yes	15	yes	1	yes	1	heavy								12.3	1	20654
1776	20660	33	4	3		MUGANDA	married	13	informal employed	TAILOR	1	1	2	1	1	1	1	2	2	1	11	1	SECURITY		no		no		no		no	no	yes	30	yes	2	no		moderate								10.9	1	20688
1325	20597	23	1		22	TORO	married	13	formal employed	SECRETARY	1	1	2	1	1	1	1	2	1	1	14	1	ENGENEER		no		no		no			no	yes	14	no		no		light								12.9	1	20625
1829	20690	27	2	1	18	GANDA	married	14	formal employed	SCHOOL BURSAR	1		1	1	1	1	1	2	1	1	14	1	TEACHER		no		no		no		no	no	yes	30	no		no		moderate								12.4	2	20718
1472	20612	31	5	3		SOGA	married	7	unemployed	BUSSINESS WOMAN	1	1	1	1	1	1	1	2	1	1	11	2	BUSSINESS MAN	60	yes	HIV	yes	ARVS	yes		no	yes	no		yes	1	no		light								11.9	2	20640
1217	20578	23	4	2	27	GANDA	married	11	informal employed	HAIR DRESSER	1	1	2	1	1	1	1	2	2	1	13	2			no		no		yes	36	no	no	yes	30	yes	1	yes		moderate								11.1	2	20606
1713	20654	21	2	1	19	MUGANDA	married	11	informal employed	SHOP KEEPER	1	1	2	1	1	1	1	2	1	1	11	2	BULIDER		no		no		no		no	no	yes	30	no		no		moderate								12.6	2	20682
1717	20650	36	6	4	17	GANDA	married	10	informal employed	HAIR DRESSER	1	1	2	1	1	1	1	1	1	4	14	2	DRIVER		no		no		no		no	yes	no		yes	1	no		moderate								11.6	2	20678
1278	20583	23	3	2	25	GANDA	married	11	unemployed		1	1	1	1	1	2	1	2	2	3	9	1	MECHANIC		no		no		no		no	no	no		no		no		heavy								11.1	2	20649
1394	20592	25	1		20	MUTUKU	married	14	formal employed	NUTRITIONIST	1	1	2	1	1	1	1	1	1	1	14	1	PUBLIC RELATIONS OFFICER		no		no		no			no	no		no		yes	1	moderate								10.2	2	20621
1488	20613	36	6	5	28	MUGANDA	married	5	informal employed	BUSSINESS WOMAN	1	1	1	2	2	2	1	2	1	1	7	2	BUSSINESS MAN		no		no		yes		yes	no	yes		yes	1	yes	1	moderate								11.3	1	20648
1623	20639	20	2	1	24	GANDA	married	7	unemployed	HOUSE WIFE	1	1	2	2	2	2	1	2	2	1	7	2	CAR REPAIRS		no		no		no		no	yes	no		no		no		moderate								12.6	1	20667
1267	20597	20	1		24	GANDA	married	11	unemployed	HOUSE WIFE	1	1	2	1	1	1	1	2	1	1	13	2	ENGENEER				no					no	no		yes	1	yes	1	moderate								10.6	1	20625
1263	20559	25	3	2	28	MUFUMBIRA	married	11	informal employed	HAIR DRESSER	1	1	2	1	1	2	1	2	1	4	11	2	BUSSINES MAN		no		no		no		no	no	no		no		no		moderate	3	2	4	2	1	0	7	11.9	1	20587
1821	20682	25	3	2	22	GANDA	single	11	unemployed	HOUSE WIFE	1	1	2	1	1	1	1	2	1	1	10	2	DRIVER		no		no		no		no	no	yes	30	no		no		light	3	4	1	0	1	1	3	13.5	1	20710
1149	20543	20	1		24	GANDA	married	13	unemployed		1	1	2	1	2	1	1	2	1	1	13	2	MECHANIC		no		no		no			no	no		no		no		moderate	3	1	7	2	1	0	4	10.3	2	20620
1110	20555	32	4	2	21	GANDA	married	13	unemployed	HOUSE WIFE	1	1	1	1	1	1	1	1	1	3	13	1	STORE KEEPER		no		no		no		no	no	no		no		no		moderate	3	0	3	7	0	1	3	10.4	2	20583
1476	20605	20	2	1	21	MUGANDA	married	10	unemployed	HOUSE WIFE	1	1	1	1	2	1	1	2	1	1	13	2	BUILDER	120	no		no		no		no	no	no		no		yes	1	moderate								12.3	2	20633
1444	20612	22	1		24	MUNYANKOLE	married	7	informal employed	SELF EMPLOYED	1	1	2	1	1	1	1	2	1	1	13	2	SELF EMPLOYED		no		no		no			yes	no		yes	1	no		light								11.7	1	20647
1770	20664	29	1		19	MUNYANKOLE	married	9	informal employed	HOUSE MAID	1	1	2	1	2	1	1	2	1	1	14	2	CHEF		no		no		no			no	no		yes		no		moderate								8.8	2	20692
1694	20653	26	2	1	23	MUGANDA	married	8	informal employed	HAIR DRESSER	1	1	2	1	1	2	1	2	1	1	14	1	CATERING OFFICER		no		no		no		no	yes	no		no		no		moderate								9.6	2	20681
1075	20618	24	1		18	NKOLE	married	14	unemployed	HOUSE WIFE	1	1	2	1	1	2	1	2	1	1	14	3	FARMING		no		no		no			no	no		no		no		moderate								12	2	20646
1142	20555	22	1		20	GANDA	married	11	informal employed	HAIR DRESSER	1	1	2	1	2	1	1	2	1	3	9	2	BODA BODA		no		no		no			no	no		no		no		heavy	2	4	3	0	1	2	5	11.6	1	20583
1840	20682	31	2	1	22	FUMBIRA	married	11	informal employed	TAILOR	1	1	2	1	1	1	1	2	1	1	11	2	DRIVER		no		no		no		no	yes	yes	30	yes	1	no		light								11.6	2	20710
1749	20664	28	5	4	22	MUSOGA	married	10	informal employed	SHOP KEEPER	1	1	2	1	1	1	1	1	1	1	11	2	PAINTER		no		no		no		no	no	yes	30	yes	1	yes	1	moderate								11.5	1	20692
1067	20556	35	8	6	23	MUNYANKOLE	married	0	unemployed	HOUSE WIFE	1	1	1	1	1	1	1	1	2	3	11	2	BODA BODA CYCLIST		no		no		no		no	no	no		no		no		heavy	2	7	2	1	1	1	4	12.2	1	20584
1014	20549	19	2	1	23	GANDA	married	11	unemployed	HOUSE WIFE	1	1	2	1	1	1	1	2	1	4	13	2	DRIVER		no		no		no		no	no	no		no		no		moderate	2	2	7	2	1	1	4	12.6	2	20577
1109	20542	30	5	4	20	NYARWANDA	single	11	unemployed		1	1	2	1	1	1	1	1	1	1	11	2	BUSSINESS MAN		yes	KNOWN DIABETIC	yes	INJ INSULIN	yes		no	yes	no		no		yes	1	moderate	2	7	2	0	4	0	1	11.7	1	20570
1884	20694	29	4	2	28	GANDA	married	11	informal employed	TEACHER	1	1	1	1	1	1	1	2	2	3	11	2	BUILDER		no		no		no		no	no	no		yes	1	yes	1	heavy								9.8	1	20751
1464	20649	24	1		20	GANDA	married	14	informal employed	SELLS MATRESSES	1	1	2	1	1	1	1	1	1	1	14	2	WORKS IN MATRESS FACTORY		no		no		no			yes	no		no		no		light	2	6	2	1	1	1	7	10.5	1	20691
1434	20605	20	2	1	22	MUGANDA	married	8	unemployed	HOUSE WIFE	1	1	1	1	1	1	2	2	1	1		2	BUILDER		no		no		no		no	no	no		yes	1	yes	1	moderate								10.6	1	20633
1677	20648	32	2	1	26	MUNYANKOLE	married	14	formal employed	TEACHER	1	1	2	1	1	2	1	2	1	1	14	1	TEACHER	1	no		no		no		no		yes	30	no		no		moderate								12.7	2	20676
1411	20601	22	1		24	LUGBARA	married	13	unemployed	HOUSE WIFE	1	1	2	1	1	1	1	2	1	1	14	1	CUSTOMER CARE		no		no		no			yes	no		yes	1	no										13	2	20633
1918	20695	28	2	1	17	GANDA	married	10	informal employed	SALOON ATTENDANT	1	1	2	1	1	2	1	2	1	3	7	2	BODA BODA CYCLIST		no		no		no		no	no	no		no		no		moderate								10.6	1	20723
1016	20543	22	2	0	21	NYARWANDA	married	11	informal employed	HAIR DRESSER	1	1	2	1	1	1	1	2	1	1	13	2	CASUAL WORKER		no		no		no		no	no	yes	30	yes	1	yes		moderate	3	7	1	5	2	1	1	12.5	1	20571
1805	20664	23	1		20	MUGANDA	married	14	informal employed	SELLS CLOTHES	1	1	2	1	1	1	1	2	1	1	14	1	ACCOUNTANT		no		no		no			no	no		no		no		moderate								11.2	1	20692
1410	20598	20	1		25	GANDA	married	11	unemployed	HOUSE WIFE	1	1	2	1	1	1	1	2	2	1	11	2	BUSSINESS MAN				no					no	no		yes	1	yes	1	light								12	2	20626
1355	20619	29	2	1	25	GANDA	married	11	informal employed	BUSSINESS WOMAN	1	1	2	1	2	2	1	1	1	1	13	2	BUSSINESS MAN		no		no		no		no	yes	yes	3	yes	1	no										11.6	1	20647
1011	20556	26	2	1	28	TOORO	married	9	informal employed	CASHIER	1	1	1	1	1	1	1	2	1	1	13	2	TEACHER		no		no		no		no	no	no		no		no		light	2	7	1	0	0	0	3	12.1	2	20584
1271	20593	30	4	3	26	MUGANDA	married	10	informal employed	SELF EMPLOYED	1	1	1	1	1	1	1	1	1	1	14	1	TEACHER	12	no		no		no		no	no	yes	30	no		no		light								9.4	1	20621
1682	20648	31	5	4	26	SOGA	married	9	unemployed	HOUSE WIFE	1	1	2	1	1	1	1	2	1	3	11	2	MECHANIC		no		no		no		no	yes	no		yes		no		light								14.2	1	20676
1734	20655	19	1		18	MUNYANKOLE	married	9	informal employed	HAIR DRESSER	1	1	2	1	1	1	1	2	1	1	11	2	BUSSINESS MAN		no		no		no		no	no	no		no		no		light								11.5	2	20683
1122	20542	22	2	0		NKOLE	single	11	informal employed		1	1	2	1	1	1	1	1	1	1	13	2			no		no		no			no	yes	30	no		no		light	4	3	1	3	0	0	3	11.4	1	20570
1407	20599	25	1		23	MUFUMBIRA	married	14	formal employed	ORTHOPEDIC OFFICER	1	1	2	1	1	1	1	1	1	3	14	1	LABORATORY ASSISTANT		no		no		no			no	no		no		no		light								12.1	2	20627
1714	20654	22	2	0	17	GANDA	married	9	unemployed	HOUSE WIFE	1	1	2	1	1	1	1	2	1	1	9	2	DRIVER		no		no		no		no	no	yes	14	yes		no		moderate								10.3	1	20682
1198	20619	25	1		26	GANDA	married	14	informal employed	HAIR DRESSER	1	1	2	1	1	2	1	2	1	1	13	2	BUSSINESS MAN		no		no		no			no	yes	33	no		yes	1	moderate								13.2	2	20647
1736	20655	25	4	3	24	MUGANDA	married	13	informal employed	SELF EMPLOYED	1	1	1	1	1	1	1	2	1	1	13	2	SELF EMPLOYED		no		no		no		no	no	no		no		no		moderate								10.2	1	20690
1783	20657	30	3	2	24		single	11	unemployed		1	1	1	1	1	1	1	2	2	1	11	2	CARPENTER		no		no		no		no	no	yes	30	no		no		moderate								12.2	2
1600	20640	29	3	2	27	MUGANDA	married	11	informal employed	COOK	1	1	2	1	1	1	1	1	1	1	14	1	ENGENEER		no		no		no		no	no	no		no		no		light								11.8	2
1544	20642	26	2	1	18	MUNYANKOLE	married	11	informal employed	SELF EMPLOYED	1	1	2	1	1	2	1	2	1	1	14	1	ENGENEER		no		no		no		no	no	no		no		no		light								12	1	20670
1858	20682	29	2	1	22	GANDA	married	13	informal employed	SELF EMPLOYED SELLS BABIES CLOTHES	1	1	2	1	1	1	1	2	1	1	14	2	WELDER		no		no		no		no	no	no		no		no		moderate								12.2	2	20717
1124	20548	26	5	4	27	CONGOLEESE	married	10	unemployed	HOUSE WIFE	1	1	2	1	1	1	1	2	1	4	11	2	BUSSINESS MAN		no		no		no		no	no	no		no		no		moderate	4	2	7	1	4	0	2	12.6	2	20576
1534	20629	17	1		22	RWANDEESE	single	9	unemployed	NOTHING	1	1	1	1	1	1	1	2		2	11	2	ENGENEER (MECHANICAL)		no		no		no			no	yes	30	no		no		moderate								12.7	2
1569	20643	32	4	3	23	MUFUMBIRA	married	11	formal employed	TEACHER	1	1	2	1	1	1	1	2	1	1	11	2	DRIVER		no		no		no		no	no	no		no		no		light								12.7	1	20678
1287	20579	23	1		23	MUNYANKOLE	married	11	informal employed		1	1	1	1	1	1	1	1	1	4	13	2			no		no		no			no	yes	36	no		no		moderate								13	1	20607
1222	20562	25	1		20	MUNYORO	single	13	unemployed	HOUSE WIFE	1	1	2	1	2	2	1	2	1	1	13	1	ENGENEER		no		no		no		no	no	no		no		no		moderate	2	2	1	0	0	0	2	11	2	20597
1208	20597	37	4	2	25	MUNYANKOLE	married	7	unemployed	HOUSE WIFE	1	1	1	2	2	1	1	2	1	1	11	2	BUILDER	20	no		no		no		no	no	no		no		no		heavy								7.3	2	20627
1927	20739	24	1		20	GANDA	married	9	unemployed		1	1	1	1	2	1	1	2	2	2	13	2	BUILDER		no		no		no			yes	no		no		no		light								12.8	2	20767
1573	20626	29	2	1	19	MUGANDA	married	14	formal employed	LIBRALIAN	1	1	2	1	1	1	1	1	1	1	14	1	BANKER		no		no		no		no	yes	no		yes	1	no		moderate								13.6	2	20654
1500	20635	20	1		17	MUSOGA	married	11	unemployed	HOUSE WIFE	1	1	2	1	1	1	1	2	1	1	11	2	BUSSINESS MAN		no		no		no			no	no		no		no		moderate								10.7	1	20663
1323	20597	27	1		28	GANDA	married	14	formal employed	RECEPTIONIST	1	1	2	1	1	1	1	2	1	1	14	1	TEACHER		no		no		no			no	no		no		no		moderate								9.5	2	20628
1092	20543	22	1		24	NYORO	single	11	informal employed	CLOTHES VENDOR	1	1	1	1	1	1	1	2	1	1	13	2	MECHANIC		no		no		no			no	no		no		yes		light	3	3	4	0	0	2	7	12.2	2	20573
1072	20543	19	2	0	24	GISHU	single	11	informal employed		1	1	2	1	1	1	1	2	1	1	12	2			no		no		no			no	no		no		no		light	4	3	1	2	1	1	1	11.8	2	20571
1877	20678	28	3	2	21	KAKWA	married	11	unemployed		1	1	2	1	1	2	1	1	1	1	9	2	BUSSINESS MAN		no		no		no		no	yes	no		no		no		light								11.8	1	20712
1666	20640	26	2	1	27	MUGANDA	married	11	formal employed	TEACHER	1	1	2	1	1	2	1	2	1	1	14	1	TEACHER		no		no		no		no	no	yes	30	yes	1	yes	1	moderate								11	1	20668
1343	20593	26	2	1	28	ITESOT	married	14	formal employed	SUPERVISOR ELECTRO COMMISSION	1	1	2	1	1	1	1	2	1	4	14	2	UMEME EMPLOYEE		no		no		no		no	no	no		no		no		moderate								12.4	2	20628
1252	20580	29	4	3	20	GANDA	married	9	informal employed	HAIR DRESSER	1	1	1	1	1	1	1	1	1	4	11	2			no		no		no		no	yes	yes		yes	1	no		heavy								13.3	1	20621
1542	20628	26	1		27	MUKIGA	married	9	unemployed	HOUSE WIFE	1	1	2	1	1	1	1	1	1	1	10	2	SHOP ATTENDANT		no		no		no			no	no		no		no		light								13.8	1
1029	20566	35	4	3	25	MUGANDA	married	0	unemployed	HOUSE WIFE	1	1	2	1	1	1	1	1	1	4	11	2	BUSSINESS MAN		no		no		no		no	yes	yes	30	yes	1	no		heavy	1	7	7	2	4	0	7	12.2	2	20643
1091	20552	36	4	3	26	ACHOLI	married	11	formal employed	MEDICAL RECORDS	1	1	2	1	1	1	1	1	1	1	13	1	SENIOR LAB TECHNOLOGIST		no		no		no		no	yes	yes	60	yes	1	yes		moderate	3	3	3	2	0	0	5	13	1	20580
1806	20685	33	5	4		MUGANDA	married	7	unemployed	HOUSE WIFE	1	1	2	1	1	1	1	2	2	1	10	2	BUILDER		no		no		no		no	yes	no		no		no		heavy								12	1	20727
1905	20696	21	2	1		ITESOT	married	11	unemployed	HOUSE WIFE	1	1	1	1	1	1	1	1	1	3	13	2	MECHANIC		no		no		no		no	no	no		yes	1	no		light								12.7	1	20724
1361	20593	23	1		24	MUNYANKOLE	married	14	unemployed	HOUSE WIFE	1	1	2	1	1	1	1	2	1	1	13	2	BUSSINESS MAN		no		no		no			no	no		yes	2	no		moderate								11.8	1	20628
1886	20688	36	6	5	28	GANDA	single	0	unemployed	HOUSE WIFE	1	1	1	2	2	2	1	2	1	3	0	2	BODA BODA CYCLIST		no		no		no		no	no	no		no		no		light								11.1	1	20702
1532	20615	40	5	3	19	MUGANDA	married	10	informal employed	BUSSINESS WOMAN	1	1	1	1	1	1	1	1	1	1	13	2	BUSSINESS MAN		no		no		no		no	no	yes	60	no		no		moderate								12.1	2	20699
1644	20640	26	2	1	18	ARURU	married	7	informal employed	CLEANER	1	1	2	1	1	1	1	2	1	1	13	1	POLICE OFFICER		no		no		no		no	no	no		yes	1	yes	1	moderate								11.7	2	20668
1481	20605	20	1		28	GANDA	married	14	unemployed		1	1	2	1	1	1	1	2	1	1	11	2	SHOP ATTENDANT		no		no		no			no	no		no		no		moderate								10.6	1	20633
1131	20548	23	1		22	MUNYANKOLE	married	14	informal employed	SHOP ATTENDANT	1	1	2	1	1	1	1	2	1	3	14	1	ENGENEER		no		no		no			no	yes	45	no		no		moderate	4	3	2	1	0	0	7	13.9	1	20576
1197	20618	29	5	3	22	GANDA	married	8	unemployed		1	1	2	1	1	2	1	1	1	1		2	VEDEO COVERAGE		no		no		no		no	yes	no		no		no		moderate								12.7	1	20653
1093	20557	23	4	3	26	GANDA	married	7	informal employed	SELLS FOOD IN THE MARKET	1	1	2	1	2	2	1	2	1	2	11	2	SELLS SPARE PARTS OF MOTOR CYCLES		no		no		no		no	no	yes	7	no		no		moderate	1	4	0	1	3	0	3	9.7	1	20585
1777	20657	20	2	1	25	MUGANDA	married	11	unemployed		1	1	2	1	1	1	1	2	1	1	11	2	SHOE SELLER		no		no		no		no	no	no		no		no		moderate								10.1	2	20720
1868	20681	29	2	1	27	GANDA	married	14	informal employed	SECRETARY	1	1	1	1	1	1	1	1	1	1	14	1	TEACHER		no		no		no		no	no	yes	14	yes	1	yes	1	moderate								11.3	1	20716
1779	20660	27	2	1	20	GANDA	single	11	informal employed	NURSING ASSISTANT	1	1	2	1	1	1	1	2	1	4	11	2	MECHANIC		no		no		no		no	no	no		no		no		light	2	8	1	3	1	1	1	9.4	1	20688
1019	20543	34	6	5	26	MUNYORO	married	7	informal employed	SELLS BREAD	1	1	1	1	1	2	1	2	1	1	5	2	SELLS SECOND HAND SHOES		no		no		no		no	no	no		no		no		moderate	2	1	1	3	2	0	7	8.7	2	20571
1581	20627	32	2	1	24	MUGANDA	married	13	formal employed	SECRETARY	1	1	2	1	1	1	1	2	1	1	13	2	BUSSINESS MAN		no		no		no		no	no	yes	301	yes	1	no		moderate								12.6	1	20655
1716	20650	33	3	2	22	GANDA	married	14	formal employed	MIDWIFE	1	1	1	1	1	1	1	1	2	4	14	1	TEACHER		no		no		no		no	no	no		yes	1	yes	1	moderate								12.3	2	20678
1606	20639	29	3	2	21	GANDA	single	9	unemployed		1	1	2	1	1	2	1	2	1	2	10	2	BUSSINESS MAN		no		no		no		no	yes	no		no		no		light								14.2	1	20702
1301	20577	22	1		22	MUNYANKOLE	married	13	unemployed	HOUSE WIFE	1	1	2	1	2	1	1	2	1	1	13	2			no		no		no			no	no		no		no		heavy								12.9	1	20605
1311	20600	18	1		25	MUKIGA	married	11	unemployed	SELF EMPLOYED	1	1	2	1	1	2	1	2	1	1	11	2	STRALION CUTS HAIR		no		no		no			yes	no		no		no		light								12.6	2	20628
2026	20744	26	2	1	22	MUGANDA	married	13	unemployed		1	1	2	2	2	2	1	2	2	1	11	2	POUTRY		no		no		no		yes	no	no		no		no		moderate								8.3	1	20772
1282	20562	27	3	2	24	MUNYARWANDA	married	7	unemployed	HOUSE WIFE	1	1	2	1	1	1	1	2	1	4	13	2	BUSSINESS MAN		no		no		no		no	no	no		no		no		moderate	3	7	2	0	0	0	7	12.2	2	20590
1701	20650	32	2	1	25	GANDA	married	14	informal employed	CASHIER	1	1	2	1	1	1	1	1	1	1	11	2	BUTCHERY		no		no		no		no	no	yes	7	yes	1	no		heavy								12.3	2	20678
1605	20639	30	6	3	27	NYARWANDA	married	4	informal employed	HAIR DRESSER	1	1	1	1	1	1	1	2	1	3	13	2	BUTCHER MAN		no		no		no		no	yes	yes	5	yes	3	no		moderate								11.6	2	20667
5025	20615	25	3	2	25	MUGANDA	married	10	informal employed	SELSS CLOTHES	1	1	2	2	2	1	1	2	1	1	9	2	BUTCHER		no		no		no		no	yes	yes	30	yes	1	yes	2	moderate								12.2	1
1370	20598	27	2	1	23	MUGANDA	married	6	informal employed	TAILOR	1	1	2	1	1	1	1	2	1	1	11	2	BUSSINESS MAN		no		no		no		no	no	no		yes	1	no		moderate								11.5	2	20626
3000	20697	22	1		20	TESO	married	13	informal employed	CLOTHS VENDOR	1	1	2	1	1	1	1	2	1	1	11	2	BABER		no		no		no			no	no		no		no		moderate								11.6	2	20725
1039	20555	22	1		21	TOORO	single	14	unemployed	STAYS WITH SISITER	1	1	2	1	1	2	1	2	1	4	11	2	SPORTS BETTER		no		no		no			no	no		no		no		moderate	3	1	4	1	1	0	3	11.3	1	20589
1374	20590	24	2	1	19	MUGANDA	married	10	informal employed	SELF EMPLOYED	1	1	1	1	1	1	1	1	1	4	11	2	SELF EMPLOYED	2	no		no		no		no	no	no		no		no		moderate								10.6	1	20620
1004	20543	24	3	2	27	MUGANDA	married	11	unemployed		1	1	2	1	1	1	1	2	1	4	11	1			no		no		no		no	yes	yes	7	yes	1	yes	1	moderate	3	7	3	2	2	1	1	11	2
1213	20578	31	5	4	24	MUGANDA	married	10	unemployed	HOUSE WIFE	1	1	2	1	1	2	1	2	3	4	11	2			no		no		no		no	yes	yes	30	no		no		heavy								12	2	20620
1094	20544	31	2	1	26	MUNYORO	married	11	formal employed	NURSE	1	1	2	1	1	1	1	2	2	1	13	1	MEDICAL OFFICER		no		no		no		no	no	no		yes	1	no		moderate	3	3	1	1	1	0	3	11.4	2	20593
1722	20650	22	3	2	12	KONJO	single	5	informal employed	SELLS MILK	1	1	2	2	2	1	1	2	1	1	7	2	REPAIRS SHOES		no		no		no		no	no	no		no		no		light	3	4	1	1	0	0	7	13.3	2	20741
1435	20604	20	1		19	MUGANDA	married	11	unemployed	HOUSE WIFE	1	1	2	1	1	1	1	2	1	3	11	2	ENGENEER		no		no		no			no	no		no		no		moderate								12.6	2	20635
1007	20555	22	1		19	GANDA	married	13	unemployed		1	1	2	1	1	1	1	2	2	1	13	2	ARTIST		no		no		no			no	no		no		no		light	2	7	7	1	3	1	1	13	1	20583
1494	20613	23	3	2	26	MUKIGA	married	13	unemployed	HOUSE WIFE	1	1	2	1	1	1	1	1	1	1	8	2	SHOP KEEPER		no		no		no		no	no	yes	14	no		no		moderate								11.2	2	20648
1251	20572	31	2	1	24	MUTOORO	married	11	informal employed	SELF EMPLOYED	1	1	2	1	1	1	1	2	1	1	11	2	SELF EMPLOYED	36	yes	HIV POSITIVE	yes	ARVS	yes		yes	no	yes	20	no		no		moderate	3	4	5	2	3	0	3	12.7	2	20607
1521	20620	23	3	2	26	MUGANDA	married	9	unemployed	HOUSE WIFE	1	1	1	1	1	1	1	2	1	4	11	2	MECHANIC		no		no		no		no	yes	yes	30	yes	1	no		moderate								12.1	2	20648
1113	20562	27	3	1	20	KAKWA	single	7	informal employed	HAWKER	1	1	2	1	1	1	1	2	3	1	13	2	BUILDER		no		no		no		no	no	no		yes	1	no		moderate	1	1	3	2	1	0	2	11.2	2	20600
1362	20600	30	5	3	27	MUGANDA	married	7	unemployed	HOUSE WIFE	1	1	1	1	2	2	1	2	2	1		2	DRIVER		no		no		no		no	no	no		yes	1	yes	1	moderate								10.9	2	20628
1303	20562	35	3	2	27	RWANDEESE	married	4	informal employed	HAIR DRESSER	1	1	2	1	2	2	1	1	2	1	11	2	DRIVER	84	no		no		no		no	no	no		yes	1	no			3	0	7	0	4	7	2	11.6	2	20600
1265	20562	31	3	2	24	GANDA	single	11	informal employed		1	1	1	1	1	1	1	1	3	1	13	2	BUSSINESS		no		no		no		no	no	no		no		no		light	3	2	2	1			1	11.6	2	20604
1371	20600	21	2	1	15	GANDA	married	7	unemployed	HOUSE WIFE	1	1	2	1	1	1	1	1	1	1	11	1	CHEF		no		no		no		no	no	yes	30	no		no		moderate								12.3	1	20635
1378	20592	29	2	1	18	TOORO	single	14	informal employed	BUSSINESS WOMAN	1	1	2	1	1	1	1	1	1	4	14	1	CIVIL ENGENEER		no		no		no		no	no	no		no		no		moderate								12.2	1	20627
1846	20688	38	2	1	26	GANDA	married	14	informal employed	TAILOR	1	1	2	1	1	1	1	2	1	1	13	2	TAILOR		no		no		no		no	no	yes	30	no		no		moderate								9.3	2	20716
2002	20753	36	6	5	19	GANDA	married	10	unemployed		1	1	1	1	1	1	1	1	2	4	11	2	DRIVER		no		no		no		no	no	no		no		no		moderate								12.3	1	20781
1449	20633	20	3	0	27	RWANDEESE	married	7	unemployed	HOUSE WIFE	1	1	2	1	1	1	1	2	1	1	7	2	HOUSE BROKER		no		no		no		no	yes	no		no		no		moderate								12.1	2	20661
1536	20625	24	4	2	20	NYARWANDA	married	8	informal employed	SELLS DRINKS	1	2	2	1	1	1	1	2	2	3	14	2	PHOTOGRAPHER	72	no		no		no		no	no	no		no		no		moderate								13.5	1	20667
1390	20599	22	2	0	18	MUGANDA	married	14	unemployed	HOUSE WIFE	1	1	2	1	1	1	1	2	1	1	14	1	TEACHER	2	no		no		no		yes	no	no		no		no		moderate								12.5	1	20627
1055	20576	28	4	3	25	GANDA	married	10	unemployed	HOUSE WIFE	1	1	2	1	1	1	1	2	1	1	11	2			no		no		no		no	yes	no		no		no		moderate	4	3	3	1	1	0	1	10.2	1	20605
1785	20661	22	1		28	GANDA	married	13	informal employed	BUSSINESS WOMAN	1	1	2	1	1	2	1	2	1	4	9	2	BUSSINESS MAN		no		no		no			yes	no		yes	2	no		moderate								12	1
1259	20578	27	2	1	27	GANDA	married	9	informal employed	MARKET VENDOR	1	1	2	1	1	1	1	2	2	3	11	2			no		no		no		no	no	yes	30	no		no		heavy								13.7	2
1875	20682	23	2	0	21	MUNYORO	married	7	informal employed	OPERATES A RESTAURANT	1	1	2	1	1	1	1	2	1	3		2	MECHANICAL ENGENEER		no		no		no		no	no	no		no		no		moderate								9.6	1
1642	20643	22	1		28	KIGA	married	9	informal employed	SHOP ATTENDANT	1	1	2	1	1	2	1	2	1	2	7	2	BUILDER				no					yes	no		no		no		light								9.9	2	20671
1340	20598	30	4	2	22	MUKIGA	married	3	informal employed	HAIR DRESSER	1	1	2	2	2	2	1	2	2	1		2	SECURITY GUARD		no		no		no		no	no	no		yes	1	yes	1	moderate								10.6	2	20633
1461	20605	19	2	1		MUGANDA	married	7	unemployed	HOUSE WIFE	1	1	2	1	1	2	1	2	2	1	5	2	DRIVER		no		no		no		no	no	no		no		no		moderate								12.2	1	20633
1357	20600	23	3	2	20	GANDA	married	11	informal employed	HAIR DRESSING	1	1	2	1	1	2	1	2	1	1	10	2	TAXI DRIVER		no		no		no		no	no	no		no		no		heavy								11.6	2	20628
1391	20598	23	4	3	28	GANDA	married	11	unemployed		1	1	1	1	1	1	1	2	1	1	11	2	DRIVER		no		no		no		no	no	no		no		no		moderate								8.8	1	20626
1816	20670	30	4	3	24	GANDA	married	4	unemployed	HOUSE WIFE	1	1	1	1	1	1	1	2	3	1	13	2	BUSSINESS MAN		no		no		no		no	yes	yes	30	yes	1	yes	1	moderate								14	1	20698
1755	20668	29	5	3	20	MUNYANKOLE	married	10	informal employed	RESTAURANT	1	1	2	1	1	1	1	1	1	1	8	2	DRIVER	24	no		no		no		no	no	no		no		no		moderate								11.8	1	20703
1882	20676	21	2	1	22	MUNYANKOLE	married	5	unemployed	HOUSE WIFE	1	1	2	1	2	2	1	2	2	3		2	BODA BODA		no		no		no		no	no	no		no		no		moderate								11.6	2
1153	20549	29	3	2	21	GANDA	married	11	unemployed		1	1	1	1	1	1	1	2	2	1	13	1	TECHNICIAN		no		no		no		no	yes	no		yes	1	no		light	2	7	3	3	1	0	2	11.3	2	20577
1827	20676	27	3	2	24	GANDA	married	13	informal employed	HAIR DRESSER	1	1	2	1	1	1	1	2	1	1	11	2	BUTCHER MAN		no		no		no		no	no	no		no		no		moderate								9.4	2	20711
1636	20642	28	1		23	MUNYORI	married	14	informal employed	MOBILE MONEY AGENT	1	1	2	1	1	1	1	1	1	1	14	1	ACCOUNTANT		no		no		no			no	no		no		yes	1	heavy								12.1	1	20670
1413	20593	20	1		18	MUSOGA	married	10	informal employed	HAIR DRESSER	1	1	2	1	1	1	1	2	1	1	14	1	DISPLAY OFFICER		no		no		no			yes	no		no		no		light								10.1	1	20621
1565	20626	22	1		26	MUGANDA	married	10	informal employed	BUSSINESS WOMAN	1	1	2	1	1	2	1	2	1	3	11	2	BUSSINESS MAN		no		no		no			no	no		no		no		moderate								11.5	1
1402	20598	28	4	3	19	MUGANDA	married	9	informal employed	SELF EMPLOYED	1	1	2	1	2	2	1	2	1	1	11	2	SELF EMPLOYED		no		no		no		no	no	no		no		no		light								11.5	2	20626
1545	20632	32	4	3	23	MUGANDA	single	5	informal employed	MAKES MATS	1	1	2	1	1	2	1	2	1	1		2	TAX DRIVER		no		no		no		no	no	yes		yes	1	yes	1	moderate								12.9	2	20660
1193	20619	29	3	2	19	MUNYANKOLE	married	13	unemployed	HOUSE WIFE	1	1	2	1	1	1	1	1	1	4	13	1	ELECTRICIAN		no		no		no		no	no	yes	30	yes	1	yes	1	moderate								11	2	20647
1045	20543	30	4	2	24	GANDA	married	11	unemployed		1	1	1	1	1	1	1	2	1	1	11	2	SELLS SECOND HAND CLOTHES		no		no		no		no	yes	yes	30	yes	1	yes	1	light	2	2	0	1	2	1	3	13.3	2	20571
1730	20657	29	3	0	15	MUSOGA	married	14	informal employed	SHOP KEEPER	1	1	2	1	1	1	1	2	2	3	13	2	BUSSINESS MAN		no		no		no		no	no	no		yes	1	no		moderate								11.4	2	20734
1306	20577	34	1		25	MUNYORO	married	11	informal employed	CHEF	1	1	2	1	1	1	1	2	1	4	13	1			no		no		no			yes	yes	65	no		no		moderate	3	7	7	0	2	0	2	11.4	1	20605
1186	20618	20	3	1	26	GANDA	married	11	unemployed		1	1	2	1	1	1	1	2	1	3	11	2	SELLS VEGETABLES		no		no		no		no	no	yes	120	no		yes	1	moderate								12.3	1	20646
1280	20577	25	4	3	26	MUGANDA	married	11	unemployed	HOUSE WIFE	1	1	1	1	1	1	1	2	1	4	12	2			no		no		no		no	no	no		yes	1	no		moderate								11.3	1	20605
1170	20550	19	1		24	GANDA	single	14	unemployed		1	1	2	1	1	1	1	2	1	1	13	2	DRIVER		no		no		no		no	no	no		no		no		light	2	3	1	1	0	0	7	12	1	20578
1665	20636	24	3	2	13	GANDA	married	11	unemployed	HOUSE WIFE	1	1	2	1	1	1	1	1	1	1	11	2	BUSSINESS MAN		no		no		no		no	no	no		no		no		light								13	2	20664
1293	20580	23	2	1	21	ITESOT	married	9	unemployed	HOUSE WIFE	1	1	2	1	2	1	1	2	1	1	11	2			no		no		no		no	no	no		yes	1	no		light								11.3	1	20621
1632	20639	19	2	1	17	GANDA	married	11	informal employed	MACHINE OPERATOR	1	1	2	1	1	2	1	2	1	1	10	2	BUILDER		no		no		no		no	yes	no		yes	1	no		light								11.7	1	20667
1667	20640	21	1		20	NYORO	married	11	formal employed	HAIR DRESSER	1	1	1	1	1	1	1	1	1	4	13	1	ENGENEER		no		no		no			no	no		no		no		moderate								10.7	1	20682
1369	20597	23	3	2	24	MUGANDA	married	7	unemployed	HOUSE WIFE	1	1	2	1	1	1	1	2	2	1	11	2	CAPENTER		no		no		no		no	no	yes	68	yes	1	no		moderate								11.1	2	20625
1211	20592	27	4	3	25	MUSOGA	married	5	informal employed		1	1	2	1	1	1	1	2	2	1	7	2	SELF EMPLOYED	180	no		no		no		no	no	yes	60	no		no		moderate								14	2	20620
1437	20606	21	1		28	MUGANDA	married	11	unemployed	HOUSE WIFE	1	1	2	2	2	1	1	2	1	1	11	2	WELDER		no		no		no			yes	no		yes	1	no		light								9.5	2	20634
1152	20550	32	3	2	24	NKOLE	married	11	informal employed	OFFICE MESSENGER (STANBIC BANK)	1	1	2	1	1	2	1	2	1	1	14	1	BUSSINESS MAN		no		no		no		no	no	no		no		no		light	2	4	3	2	0	0	5	7.8	1	20577
1685	20648	24	4	2	27	GANDA	married	8	unemployed	HOUSE WIFE	1	1	2	1	1	1	1	2	1	1	13	2	BUILDER		no		no		no		no	no	yes	60	no		no		moderate								12.2	2	20676
1316	20591	22	1		22	GANDA	married	10	informal employed	SELLS CLOTHES	1	1	2	1	1	1	1	2	1	3		2	BODA BODA		no		no		no			yes	yes		yes		yes		moderate								11.8	1	20633
1784	20657	25	2	1	26	RWANDEESE	married	9	unemployed	HOUSE WIFE	1	1	2	1	1	2	1	2	1	1	13	2	BUILDER		no		no		no		no	no	yes	30	yes	1	no		moderate								12.6	2	20692
1081	20543	25	4	3	24	GANDA	married	11	unemployed		1	1	1	1	2	1	1	2	1	1	13	2	DRIVER		no		no		no		no	no	yes	30	yes	1	no		light	3	0	3	3	1	0	3	12.3	1	20571
1190	20619	21	1		22	TOORO	single	6	unemployed	HOUSE WIFE	1	1	2	1	1	1	1	2	2	1	5	2	SELLS PHONES		no		no		no			no	no		no		no		light	1	0	3	0	4	1	2	11.6	2	20654
1491	20615	18	1		20	KIGA	married	6	unemployed		1	1	2	2	1	2	1	2	1	1	13	2			no		no					no	no		no		no		moderate	2	7	1	1	1	0	7	11.8	1	20643
1056	20556	20	2	1	22	SOGA	married	10	informal employed	COOK	1	1	2	1	1	2	1	2	1	4		2	TAX DRIVER		no		no		no		no	no	yes	3	no		no		moderate	3	7	0	7	0	0	0	11.7	2	20584
1388	20599	18	1		22	GWERE	single	11	unemployed		1	1	1	1	1	2	1	2	1	1	10	2	COORDINATOR		no		no		no			no	no		no		no		moderate								13.2	2	20627
1381	20592	36	2	1	27	MUGISHU	married	14	formal employed	TECHNICIAN	1	1	2	1	1	1	1	1	1	4	14	1	MECHANIC		no		no		no		no	no	no		yes	1	no		moderate								9.3	2	20627
1899	20697	28	4	3	22	GANDA	married	9	informal employed	MARKET VENDOR	1	1	2	2	2	2	1	2	1	1	11	3	PEASANT		no		no		no		no	no	yes	30	yes	1	yes	1	light								11	1	20725
1179	20633	23	2	1	22	NUBIAN	married	11	informal employed	HAIR PLAITER	1	1	2	1	1	1	1	2	1	1	13	2	MECHANICAL ENGENEER		no		no		no		no	yes	yes	14	no		no		moderate								13.2	1
1210	20563	22	2	1	25	RWANDEESE	married	11	unemployed	HOUSE WIFE	1	1	2	1	1	2	1	2	1	1	13	1	ENGENEER		no		no		no		no	no	no		no		no		moderate	2		2	0	0	0	2	11.5	1	20598
1008	20544	25	1		28	FUMBIRA	single	14	unemployed		1	1	3	1	1	2	1	2	1	1	13	2	BUSSINESS WOMAN		no		no		no			no	yes	30	yes	1	yes	1	light	3	0	2	0	0	0	2	13.5	1	20572
1218	20579	24	2	1	23	GANDA	married	11	unemployed		1	1	2	1	1	1	1	2	1	3	11	2	DRIVER		no		no		no		no	no	no		yes	1	no	1	moderate								12.3	1	20621
1023	20542	27	2	1	28	NYANKOLE	married	11	informal employed		1	1	2	1	1	2	2	1	1	3	13	1			no		no		no		no	no	no		no		no		moderate	3	4	7	0	2	1	4	12.6	1	20570
1447	20611	40	7	6	23	MUGANDA	married	7	informal employed	HAIR DRESSER	1	1	1	1	2	1	1	2	2	1	11	2	SELF EMPLOYED		no		no		no		no	no	yes	30	yes	1	no		light								10.3	2	20647
1245	20618	23	2	1	14	RWANDEESE	married	9	unemployed	HOUSE WIFE	1	1	2	1	1	2	1	2	1	1	7	2	BUILDER	36	yes	HIV POSITIVE	yes	ARVS	no		no	no	yes		yes	1	yes		moderate								11.5	1	20663
1209	20580	20	1		21	GANDA	single	7	unemployed		1	1	1	1	2	2	1	2	2	1					no		no		no			yes	yes	14	no		no		moderate								12.2	2	20615
1799	20662	36	5	4	23	GANDA	single	6	unemployed		1	1	1	2	2	2	1	2	1	3	13	2	MECHANIC		no		no		no		no	no	no		no		no		moderate								10.7	2	20690
2006	20753	21	2	1	24		married	11	unemployed		1	1	2	1	1	1	1	2	1	1	11	2	MECHANIC		no		no		no		no	no	no		no		yes	1	moderate								9.7	2	20781
1778	20664	27	1		22	GANDA	single	13	unemployed	HOUSE WIFE	1	1	1	1	1	1	1	1	1	4	14	1	ACCOUNTANT		no		no		no			no	yes	30	no		no		light	2	3	2	4	0	2	6	10.7	1	20692
1552	20627	21	1		23	GANDA	single	13	informal employed	BUSSINESS WOMAN	1	1	1	1	2	1	1	2	1	3	9	2	WORKS WITH AIRTEL COMPANY		no		no		no			no	no		yes	1	no		light								11.3	2	20655
1841	20682	24	2	1	23	GANDA	single	10	unemployed		1	1	1	1	1	1	1	2	2	3		2	PEASANT		no		no		no		no	no	no		no		no		moderate								11.5	1
1680	20653	27	3	2	27	MUGANDA	married	10	informal employed	CLEANER	1	1	2	1	1	2	1	2	1	1	13	2	POTTER		no		no		no		no	yes	no		no		no		moderate								10.4	1	20681
1570	20621	22	1		20	MUGANDA	married	14	unemployed	HOUSE WIFE	1	1	2	1	1	1	1	2	1	1	7	2	SELF EMPLOYED		no		no		no			yes	no		no		yes	1	light								12.6	2	20649
1420	20597	22	1		22	GANDA	single	11	informal employed	SUPERMARKET ATTENDANT	1	1	2	1	2	2	1	2	1	1	14	2	BUSINESSMAN				no					yes	no		no		no		heavy								11.5	2	20625
1289	20601		3	2	23		married	11	informal employed	SELLS TOMATOES	1	1	2	1	1	1	1	2	1	1	11	2	BUSSINESS		no		no		no		no	no	no		no		no		moderate								12.6	2	20633
1612	20642	20	1		20	MUFUMBIRA	married	14	unemployed		1	1	2	1	1	1	1	2	1	1	11	2	SHOP KEEPER		no		no		no			yes	yes		yes	1	no		moderate								12.1	2	20670
1050	20577	26	3	2	22	GANDA	married	13	formal employed	TEACHER	1	1	1	2	2	1	1	2	3	3	13	2			no		no		no		no	no	no		no		no		light								11.7	2	20626
1181	20618	28	4	2	14	MUGANDA	married	13	informal employed	SELF EMPLOYED	1	1	2	1	1	1	1	1	1	1	13	2	DRIVER		no		no		no		no	no	no		no		no		moderate								11.9	2	20681
1244	20618	24	1		25	GANDA	single	13	informal employed	SHOP ATTENDANT	1	1	2	1	2	1	1	1	1	1		2	WORKING ON MOBILE MONEY BOOTH		no		no		no			no	no		no		no		light								12.1	1	20646
1486	20611	28	4	2	22	SOGA	married	11	informal employed	SHOP ATTENDANT	1	1	1	2	2	1	1	2	2	3	13	1	BUILDER		no		no		no		no	no	no		yes	1	no		moderate								12.2	1	20646
1528	20619	22	2	1	28	GANDA	single	9	informal employed	SHOP ATTENDANT	1		2	1	1	1	1	2	1	3	7	2	SHOP ATTENDANT		no		no		no		no	yes	no		yes	1	no		light	3	1	0	0	3	1	4	13.7	1	20647
1401	20539	22	1		22	MUSOGA	married	11	unemployed	HOUSE WIFE	1	1	2	1	1	2	1	2	1	1	13	2	MECHANIC		no		no		no			no	yes	7	no		no		heavy								10	1	20628
1073	20548	24	2	1	23	GANDA	married	13	informal employed	SELLS OLD CLOTHES	1	1	1	1	1	1	1	1	2	1	13	2	SELLS UNIFORM		no		no		no		no	no	no		no		no		light	2	12	1	2	4	0	1	13	1
1123	20551	16	1		20	GANDA	single	8	unemployed		1	1	1	1	1	1	1	1	1	1			WAKISA MINISTRIES		no		no					no	no		no		no		light	2	7	7	2	0	2	7	11	2	20580
1333	20597	25	3	2	23	GANDA	married	10	informal employed	HAIR DRESSER	1	1	2	1	1	1	1	1	1	3	11	2	HE SELLS TIMBER		no		no		no		no	no	no		no		no		heavy								10.7	1	20629
1598	20628	23	3	1	19	MUGANDA	married	11	unemployed	HOUSE WIFE	1	1	2	1	1	1	1	1	1	1	10	2	BUTCHER MAN		no		no		no		no	no	no		no		no		light								10.9	2	20663
1766	20661	42	13	3	17	MUKIGA	married	11	formal employed	TEACHER	1	1	2	1	1	2	1	2	1	1	13	1	POLICE OFFICER		no		no		no		no	yes	yes	14	yes	1	yes	1	moderate								13.2	2	20675
1010	20542	30	3	2	28	GANDA	married	11	formal employed	TEACHER	1	1	2	1	1	2	1	2	1	1	11	1	TEACHER		no		no		no			yes	yes	30	yes	1	no		heavy	2		2	2	3	1	2	11.1	1	20570
1675	20648	24	1			FUMBIRA	married	14	unemployed	HOUSE WIFE	1	1	2	1	1	1	1	2	1	1	14	2	SELLS PERSON				no					no	no		no		no		light								13.2	2	20676
1752	20661	24	1		23	MULURI	married	14	informal employed	SHOP KEEPER	1	1	2	1	1	2	1	2	1	4	13	2	MECHANICAL ENGENEER		no		no		no			no	yes	30	no		no		moderate								10.8	2	20689
1253	20569	19	1		23	MUGANDA	married	10	unemployed	HOUSE WIFE	1	1	2	1	2	1	1	2	1	4	11	2	SELF EMPLOYED		no		no		no			yes	yes	30	yes	1	yes	1	moderate	3	2	2	1	1	0	2	11	2	20598
1089	20543	21	1		24	MUKENYE	single	11	unemployed		1	1	2	1	1	1	1	2	1	4	9	2			no		no		no			no	no		no		no		light	1	0	1	2	2	0	1	10.9	2	20571
1358	20598	31	6	5	23	TANZANIAN	married	5	unemployed		1	1	1	1	1	1	1	2	1	4	7	2	WORKS IN UMEME		no		no		no		no	no	no		yes	2	yes	1	moderate								12.8	2	20647
1926	20738	38	4	2	25	GANDA	married	14	formal employed	ADMNISTRATOR	1	1	2	1	1	1	1	2	1	4	14	1	TEACHER		no		no		no		no	no	yes	30	yes	1	yes	1	moderate								10.9	1
1117	20543	31	5	4	22	GANDA	married	7	unemployed	HOUSE WIFE	1	1	2	1	1	1	1	1	1	1	13	2	BUILDER	36	no		no		no		no	no	no		no		yes		moderate	3	2	0	1	2	0	7	12.6	2	20571
1699	20671	27	3	1	24	RWANDEESE	married	11	informal employed	SALOON ATTENDANT	1	1	1	1	1	1	1	2	2	3	10	2	BUSSINESS MAN		no		no		no		no	no	no		no		no		moderate								12.8	1	20699
1360	20597	22	1		22	ALUR	married	11	informal employed	HAIR DRESSER	1	1	2	1	1	1	1	1	1	4	14	1	MECHANIC		no		no		no			yes	no		yes	1	yes	1	moderate								10.8	2	20660
1276	20559	24	3	2	26	LUGBARA	married	6	unemployed	HOUSE WIFE	1	1	1	1	2	2	1	2	2	4	11	2	SHOP ATTENDANT		no		no		no		no	no	no		no		no		moderate	3	2	3	1	5	0	4	10.7	1	20587
1647	20639		3	2	24	GANDA	married	7	informal employed	CLEANER	1	1	2	1	1	2	1	2	1	1	10	2	CLEANER		no		no		no		no	no	yes	30	no		no		moderate								12.9	1	20667
1695	20661	35	6	4	25	ALUR	married	11	unemployed		1	1	2	1	1	2	1	2	1	1	11	2	SECURITY GUARD		no		no		no		no	yes	no		no		no		moderate								10.8	1	20696
2027	20744	29	21	4	23	SONGA	married	11	unemployed		1	1	2	1	1	1	1	2	1	1	10	2	BULDER		no		no		no		no	no	no		no		no		moderate								11.5	2	20772
1164	20552	27	2	1	21	GANDA	married	11	informal employed	SELLS CLOTHES	1	1	1	1	1	1	1	2	1	4	14	1	AUDITOR		no		no		no		no	yes	no		no		no		moderate	2	1	0	3	0	0	4	12.6	1	20580
1022	20618	20	1		23	KONJO	single	14	unemployed	STUDENT	1	1	2	1	2	1	1	2	1	1	14	3	STUDENT		no		no		no			no	yes	9	no		no		moderate								9.5	2	20660
1138	20551	15	1		26	GANDA	single	7	unemployed	SHE WAS STILL SCHOOLING (P7)	1	1	1	1	1	2	2	1	1	4	14	1	DIRECTOR WAKISA MINISTRIES		no		no		no			no	yes	21	yes	1	yes	1	moderate	2	7	7	1	0	1	7	10.6	1	20580
1813	20668	25	1		20	GANDA	married	11	unemployed	HOUSE WIFE	1	1	2	1	1	1	1	2	1	1	13	2	DRIVER		no		no		no			no	no		no		no		light	1	0	1	0	0	0	3	13.5	2	20696
1727	20655	25	3	2	18	MUFUMBIRA	married	11	unemployed		1	1	2	1	1	1	1	2	1	1	11	2	SELF EMPLOYED		no		no		no		no	no	no		no		no		heavy								11.6	2	20683
1327	20593	22	2	0	19	ACHOLI	married	13	informal employed	HOUSE WIFE	1	1	2	1	1	1	1	2	1	1	9	2	CONDUCTOR IN GULU COACH BUS		no		no		no			no	no		no		no		heavy								9.4	1	20621
1126	20555	20	1		26	TOORO	single	7	informal employed	CLEANER	1	1	2	2	2	1	1	2	1	1	13	2	BUILDER		no		no		no			no	no		no		no		moderate	2	1		0	0	0	7	11.3	1	20583
1125	20552	37	5	4	20	GANDA	married	11	formal employed	CATERING	1	1	1	1	1	1	1	2	1	3	14	1	REVERAND		no		no		no		no	yes	no		no		no		heavy	7	3	0	0		1	4	14.4	2	20621
1768	20660	26	4	3	27	GANDA	single	13	unemployed		1	1	2	1	1	1	1	2	1	1	13	1	TEACHER		no		no		no		no	no	no		no		no		moderate								9.8	1	20688
1356	20591	42	5	4	24	GANDA	married	14	unemployed	NONE	1	1	1	1	1	2	1	2	2	1	10	2	SELF EMPLOYED		no		no		no		no	no	no		yes	1	yes	1	light								13.4	1	20619
1582	20632	24	3	2	19	MUGANDA	married	11	informal employed	WAITYER IN HOTEL	1	1	2	1	1	2	1	2	1	1	12	2	BUSSINESS MAN		no		no		no		no	no	no		no		no		moderate								12.2	2	20660
1897	20697	24	1		25	GANDA	married	11	formal employed	CATERING	1	1	2	1	1	1	1	1	1	4	14	1	BANKER		no		no		no			no	no		no		yes	1	moderate								12.1	2
1441	20605	26	2	0	22	MUNYANKOLE	married	7	informal employed	TAILOR	1	1	2	1	1	2	1	2	1	1	10	2	HAIR BERBER		no		no		no		yes	no	no		no		no		moderate								12.3	1	20633
1419	20598	27	2	1	24	KIGA	married	13	informal employed	SHOP ATTENDANT	1	1	2	1	1	1	1	1	1	3	14	1	POLICE OFFICER		no		no		no		no	no	yes	61	yes	1	no		moderate								11.6	1
1418	20598	22	2	1	23	MUSOGA	married	11	informal employed	SELF EMPLOYED	1	1	2	1	1	1	1	1	1	1	8	2	HAIR DRESSER		no		no		no		no	yes	no		no		no		light								11.8	2	20626
1338	20599	25	1		23	MUFUMBIRA	married	7	unemployed	HOUSE WIFE	1	1	2	1	1	1	1	2	1	1	7	2	SELF EMPLOYED		no		no		no			no	no		no		no		moderate								12.1	1	20627
5030	20618	39	2	1	15	KIGA	married	4	informal employed	BUSSINESS WOMAN	1	1	2	1	1	1	1	2	1	3	13	3	RETIRED POLICE OFFICER		no		no		no		no	no	no		no		no		light								12.2	1	20660
1575	20626	30	2	1	19	MUGANDA	married	4	unemployed	HOUSE WIFE	1	1	2	1	1	2	1	2	1	1	13	2	SELF EMPLOYED		no		no		no		no	no	yes	30	yes	1	no		moderate								12.9	2	20682
1470	20611	25	2	1	21	GANDA	single	6	informal employed	HOUSE MAID	1	1	1	1	1	1	1	1	1	1					no		no		no			yes	yes	60	yes	1	no		moderate								10.4	1	20640
1507	20619	24	3	2	19	TOORO	married	11	informal employed	BUSSINESS WOMAN	1	1	2	1	1	1	1	1	1	1		1	POLICE OFFICER		no		no		no		no	yes	no		yes	1	yes	1	moderate								11.6	2
1759	20660	21	2	1	24	GANDA	single	8	informal employed	SELLS SUMBUSA AND CASSAVA	1	1	1	2	2	2	1	2	1	4	9	2	TAX DRIVER		no		no		no		no	no	yes	30	yes	1	no		light	2	3	2	1	0	0	7	12.1	2
1922	20739	23	3	2	22	KONJO	married	11	unemployed	HOUSE WIFE	1	1	2	1	1	1	1	2	1	3	11	2	SECURITY OFFICER		no		no		no		no	yes	no		no		no		light								11.3	2
1586	20626	23	2	1	23	MUGANDA	married	11	unemployed	HOUSE WIFE	1	1	2	1	1	1	1	1	1	1	12	2	BUILDER		no		no		no		no	no	yes	7	no		no		light								10.8	1	20654
5021	20618	26	3	2	27	MUGANDA	married	9	unemployed	HOUSE WIFE	1	1	2	2	2	1	1	2	2	1	8	2	SELF EMPLOYED		no		no		no		no	no	no		no		no		light								10.8	1
1392	20599	23	1		21	MUGISHU	married	14	unemployed	HOUSE WIFE	1	1	1	1	1	1	1	1	1	1	13	2	BUSSINESS MAN		no		no		no			no	yes	60	yes	1	no		moderate								13.1	2	20627
1824	20681	23	2	1	28	GANDA	single	7	unemployed	HOUSE WIFE	1	1	2	1	1	1	1	1	1	1	13	2	BUSSINESS MAN		no		no		no		no	yes	yes	14	yes	1	yes	1	light	3	0						12.6	1	20716
1745	20653	20	1		24	MUGANDA	married	11	informal employed	SELLS FRUITS	1	1	2	1	2	1	1	2	1	1	13	2	SELLS FRUITS		no		no		no			yes	no		no		no		moderate								11.5	2	20751
1154	20537	23	2	1	26	GANDA	married	11	informal employed	HOUSE WIFE	1	1	2	1	1	1	1	2	1	1	13	2			no		no		no		no	no	no		yes	1	yes	1	light	2	5	7	1	0	0	3	11.2	1	20565
1802	20671	26	2	1	20	MUNYANKOLE	married	14	informal employed	DESIGNING	1	1	1	2	2	2	1	2	2	1	13	2	BUSSINESS MAN		no		no		no		no	no	no		no		no		moderate								11.6	1	20699
1628	20639	22	1		25	GANDA	married	13	formal employed	SECRETARY	1	1	2	1	1	1	1	1	1	4	14	1	ENGENEER		no		no		no			no	yes	30	yes	1	yes		moderate								12.3	1
1602	20639	36	5	4	24	GANDA	married	7	informal employed	COOK	1	1	2	1	2	2	1	2	2	1	11	2	MECHANIC		no		no		no		no	yes	no		no		no		moderate								11.8	2
1693	20648	20	1		23	MUGANDA	married	13	informal employed	HAIR DRESSER	1	1	2	1	2	1	1	2	1	4	14	2	PEASANT FARMER.		no		no		no			no	yes	30	no		no		moderate								13.8	1
2046	20754	21	2	2	23	GANDA	married	11	unemployed		1	1	2	1	1	1	1	2	1	1	13	2	MECHANIC		no		no		no		no	no	no		no		no		moderate								13.2	2
1146	20551	18	1		20	GANDA	married	7	unemployed		1	1	2	2	2	1	1	2	1	1	11	2	HAIR DRESSER		no		no		no		no	yes	no		no		no		moderate	1	3	3	1	1	0	2	10.4	2
1738	20656	19	1		17	MUGANDA	single	13	informal employed	SELLS IN SUPER MARKET	1	1	1	1	1	1	1	2	1	3	11	2	BUSSINESS MAN		no		no		no			yes	no		no		no		moderate								10.5	1
1423	20598	31	5	4	28	MUNYORO	married	7	informal employed	RESTAURANT ATTENDANT	1	1	2	1	2	2	1	2	1	1		2	DRIVER		no		no		no		no	no	no		no		no		light								11	2	20626
1062	20543	30	4	3	23	MULULI	married	10	informal employed	COOKS FOOD	1	1	2	2	2	1	1	2	2	1	11		CARPENTER		no		no		no		no	no	no		yes		no		moderate	2	2	0	4	1	1	7	11.4	1
1066	20556	30	2	1	27	MUNYORO	married	14	formal employed	CASHIER	1	1	2	1	1	1	1	2	1	1	14	1	CASHIER		no		no		no		no	no	no		yes	1	yes		moderate	2	3	2	3	1	0	1	9.8	1	20605
1223	20565	25	3	1	16	NYAWRANDA	married	10	unemployed		1	1	2	1	1	1	1	1	1	1	13	1	ARTIST (DESGINING)		yes		yes		no		no	no	no		no		no		moderate	1	7	1	6	0	0	3	10.4	2
1226	20577	28	2	1	23	MUGANDA	married	9	informal employed	HAIR DRESSER	1	1	2	1	1	2	1	1	1	1	7	2			no		no		no		no	yes	no		no		no		light								10	1
1382	20597	24	3	2	25	NYANKOLE	married	10	informal employed	HAIR DRESSING	1	1	1	1	1	1	1	1	1	4	13	1	DRIVER		no		no		no		no	no	no		no		no		light								12.3	2	20625
1796	20660	22	1		22	GANDA	single	11	informal employed	SALOONIST	1	1	2	1	1	1	1	2	1	1	8	2	MARKET VENDOR		no		no		no			no	no		no		no		moderate								10.1	2
1676	20648	22	1		26	MUTOORO	married	11	informal employed	SHOP KEPPER	1	1	2	2	1	1	1	2	1	3	11	2	BODA CYCLIST		no		no		no			no	yes	60	no		no		moderate								11.4	2	20676
1518	20618	31	3	2	24	GANDA	married	14	formal employed	HUMAN RESOURCE MANAGER	1	1	1	1	1	2	1	1	1	4	13	2	BUSSINESS MAN		no		no		no		no	yes	no		no		no		moderate								12.1	2	20646
1687	20648	26	2	1	21	MUNYARWANDA	married	14	formal employed	INFOMATION STARNDARD	1	1	1	1	1	1	1	1	1	4	14	1	ENGENEER		no		no		no		no	no	no		no		no		light								13.5	2	20712
1294	20578	34	5	3	20	NKOLE	married	10	informal employed	BUSSINESS WOMAN	1	1	2	1	2	2	1	2	1	1	11	2			no		no		no		no	no	no		no		yes	1	moderate								12.6	2	20606
1346	20592	23	2	1	26	MUGANDA	married	6	informal employed	HAIR DRESSER	1	1	2	1	1	1	1	2	1	4	7	2	MECHANIC		no		no		no		no	no	no		no		no		moderate								12.5	2
1706	20649	27	3	2	26	MUGANDA	married	11	informal employed	SHOP KEEPER	1	1	1	2	2	1	1	2	3	2	12	2	MECHANIC		no		no		no		no	yes	no		no		no		moderate								9.3	1
1080	20555	24	1		24	NKOLE	married	14	formal employed	NURSE	1	1	2	1	1	1	1	2	1	1	14	1	BUSSINESS MAN		no		no		no			no	yes	14	no		yes	1	moderate	3	7	6	4	0	0	5	10.9	2
2048	20752	23	2	1	22	NYARWANDA	married	11	informal employed	SHOP KEEPER	1	1	2	1	1	1	1	2	1	3	13	2	SHOP KEEPER		no		no		no		no	no	no		no		no		moderate								13	2	20780
1412	20592	15	1		27	MUGANDA	single	6	informal employed	TAILOR	1	1	2	2	2	2	2	2	2	1	11	2	TAILOR		no		no		no			no	no		no		yes	1	moderate								11.5	1	20627
1272	20577	25	2	0	17	MUNYANKOLE	single	11	unemployed	NONE	1	1	2	1	1	2	1	1	1	4	14	2			no		no		no			no	yes	14	yes	1	yes	1	moderate								12	2
1439	20606	28	5	2	27	MUGISHU	married	9	unemployed	HOUSE WIFE	1	1	1	1	2	1	1	2	2	3	7	2	BODA BODA		no		no		no		no	no	yes	30	yes	2	no		light								12.5	1	20634
1893	20675	28	4	3	24	GISHU	married	11	informal employed	BUSSINESS WOMAN	1	1	2	1	1	1	1	1	1	1	14	1	ENGENEER		no		no		no		no	no	no		no		no		light								12.2	1	20703
1648	20655	20	1		28	MUNYANKOLE	married	9	informal employed	SHOP KEEPER	1	1	2	1	2	1	1	2	1	1		1	TEACHER		no		no		no		no	no	no		no		no		moderate								10.4	1	20683
3005	20551	26	3	2	28	GANDA	married	12	unemployed	HOUSE WIFE	1	1	2	1	2	1	1	2	1	1	10	2	CARPENTER		no		no		no		no	yes	no		no		no		light	1	0	7	0	1	0	4	10.7	1	20579
1939	20738	30	3	2	20	NYARWANDA	married	7	unemployed		1	1	2	1	1	2	1	2	1	1	0	2	TAXI DRIVER	12	no		no		no		no	no	no		no		no		moderate								10.6	2
1914	20696	20	1			GANDA	married	11	informal employed	SALOON ATTENDANT	1	1	2	1	1	1	1	1	1	4	11	2	BUSSINESS MAN									yes	no		yes	1	yes	1	light								12.9	2
1803	20671	24	2	1	28	MUNYANKOLE	married	11	unemployed	HOUSE WIFE	1	1	2	1	1	1	1	2	1	3	13	2	POTTER		no		no		no		no	no	no		yes	1	no		moderate								11.7	2	20699
2031	20740	24	3	2	24	GANDA	married	10	unemployed	HOUSE WIFE	1	1	2	1	1	2	1	2	1	3	11	2	BODA BODA CYCLIST		no		no		no		no	no	no		no		no		moderate								12.2	2
1910	20692	21	1		27	MUNYANKOLE	married	7	unemployed	HOUSE WIFE	1	1	2	1	1	1	1	2	1	3	7	2	CARPENTER		no		no		no			no	yes	60	yes		yes	1	moderate								12.2	1
1814	20667	20	1		22	GANDA	single	13	informal employed	HAIR DRESSER	1	1	2	1	1	1	1	2		4	14	2	BUSSINESS MAN		no		no		no			yes	no		no		no		light	4	2	7	2	3	1	1	10.3	1	20732
1640	20642	26	1		27	MUGANDA	married	13	unemployed	HOUSE WIFE	1	1	2	1	1	1	1	2	1	1	11	2	BUILDER		no		no		no			no	yes	60	yes	1	yes	1	moderate								11.9	1	20670
1709	20649	20	1		27	MUFUMBIRA	married	6	unemployed	HOUSE WIFE	1	1	2	1	1	2	1	2	1	3	10	2	BODA CYCLIST		no		no		no			no	yes	60	no		yes	1	moderate								12.6	2
1526	20615	22	1		27	MUSOGA	single	14	unemployed	STUDENT	1	1	1	1	1	1	1	1	1	4		2	BUSSINESS MAN		no		no		no			no	no		no		no		moderate								10.3	2
1204	20579	20	1		26	GANDA	married	11	informal employed	SHOP ATTENDANT	1	1	2	1	1	1	1	2	1	1	13	2			no		no		no		no	yes	no		no		no		moderate								11.3	2
1385	20601	23	2	1		MUGANDA	married	14	formal employed	TEACHER	1	1	2	1	1	1	1	2	1	1	14	2	BUSSINESS		no		no		no		no	no	no		no		no		moderate								13.6	1
1917	20695	31	5	4	24	GANDA	married	5	unemployed		1	1	2	1	1	1	1	2	1	1	11	2	MECHANIC		no		no		no		no	no	no		no		no		moderate								13	1
1690	20648	21	1		20	MUGANDA	married	9	unemployed	HOUSE WIFE	1	1	2	1	1	1	1	2	1	1	13	2	SELF EMPLOYED		no		no		no			yes	no		no		no		light								13.6	2	20676
1849	20688	27	3	1	24	JALUO	single	11	unemployed	HOUSE WIFE	1	1	1	1	1	1	1	2	1	1	10	2	DRIVER		no		no		no		no	no	no		yes	1	no		light								11	1	20716
1353	20591	20	1		21	MUGANDA	married	12	informal employed	SELLING NEW CLOTHES	1	1	2	1	1	1	1	1	1	1	13	1	COMPUTER SELLS AND SERVICES		no		no		no			no	no		no		no		moderate	3	6	3	1	3	1	2	10.5	1	20696
1184	20620	22	3	2	28	SOGA	single	7	unemployed		1	1	2	1	1	1	1	2	1	1	4	3	PPEASANT		no		no		no		no	yes	no		yes	1	yes	1	moderate								10.8	2
2036	20753	26	1			GANDA	married	14	unemployed	HOUSE WIFE	1	1	2	1	1	1	1	2	1	1	13	2	DRIVER		no		no		no			no	no		no		no		moderate								12.4	2	20781
2020	20751	23	2	1	20	GANDA	married	10	unemployed		1	1	2	1	2	1	1	2	1	1	11	2			no		no		no		no	yes	no		no		no		moderate								11.7	2	20809
1656	20639	27	2	1	27	RWANDA	married	14	formal employed	SOCIAL WORKER	1	1	2	1	1	1	1	1	1	4	14	1	CIVIL SERVANT		no		no		no		no	no	yes	120	yes	1	no		heavy								12.9	1	20667
1134	20543	28	2	1	20	NKOLE	married	11	unemployed		1	1	2	1	1	1	1	2	1	1	13	2	MECHANIC		no		no		no			no	no		no		no		light	4	1	2	2	1	1	0	12.8	1	20571
1902	20695	19	1		26	MOTOORO	married	8	informal employed	RESTAURANT	1	1	2	2	2	1	1	2	1	1	13	2	SECURITY OFFICER		no		no		no			no	no		no		no		moderate								9.9	1	20723
1471	20612	27	2	1	27	KUMAM	married	14	formal employed	PRINCIPAL OFFICER	1	1	3	1	1	1	1	2	1	1	14	2	CIVIL ENGENEER		no		no		no		no	yes	yes	30	yes	1	yes	1	light								11.3	1	20676
1512	20615	23	1		26	GANDA	single	14	unemployed		1	1	1	1	1	1	1	1	1	4	7	2	SELLS NEW CLOTHES		no		no		no			no	no		no		no		light								11.8	2
1161	20557	23	1		25	NYANKOLE	single	14	informal employed	SALES	1	1	2	1	1	1	1	2	1	1	14	2			no		no		no		no	no	yes	7	yes	1	yes	1	moderate	2	3	2	1	3	0	3	10.5	2	20585
1610	20640	25	2	0	24	MUGANDA	married	9	informal employed	SELLS CLOTHES	1	1	2	1	1	1	1	2	1	3	11	2	BODA BODA CYCLIST	222	no		no		no		no	no	yes	30	yes	1	no		moderate								13.2	1	20703
1255	20565	21	2	1	20	GANDA	married	9	unemployed		1	1	2	1	1	1	1	1	1	3	11	2	BODA BODA CYCLIST		no		no		no		no	yes	no		yes	1	no		light	4	1	0	0	2	1	1	12.2	1	20642
1753	20660	24	2	1	24	MUNYOLE	married	11	informal employed	SECURITY	1	1	2	1	2	1	1	2	1	1	11	1	SECURITY		no		no		no		no	no	yes	30	no		yes	1	moderate								13.4	1	20716
1160	20580	19	1		21	ATESOT	married	7	informal employed	SELLS DRY FISH	1	1	2	1	1	1	1	2	1	3	13	2	WELDING		no		no		no			yes	yes	30	no		no		moderate								10.8	1
1119	20537	23	2	1	28	GANDA	married	13	informal employed		1	1	2	1	1	1	1	2	1	4	11	2	DRIVER		no		no		no		no	yes	no		no		no		light	1	7	1	1	0	2	3	12.3	1
1003	20544	29	3	2	21	LUGBARA	married	7	informal employed	MARKET VENDOR	1	1	1	1	1	1	1	2	2	1	11	1	DRIVER		no		no		yes	72	no	yes	yes	30	yes	1	yes	1	light	3	7	7	2	1	0	7	10.7	2	20579
1238	20576	22	2	1	23	SAMYA	married	11	informal employed	SHOP ATTENDANT	1	1	2	1	1	1	1	2	1	3	13	2	SHOP ATTENDANT		no		no		no		no	no	yes	23	yes	1	no		moderate								10	1
1035	20576	24	3	2	28	GANDA	married	7	informal employed	PET TRADER	1	1	1	2	2	1	1	2	1	3	0	2	PET TRADER		no		no		no		no	no	yes	60	yes	1	yes	1	moderate								10.2	2
2028	20741	23	1		21	GANDA	married	10	unemployed		1	1	2	1	1	2	1	2	2	1	11	2	SELLS MATOOKE AND SWEET POTATOES		no		no		no			no	no		no		no		moderate								12.6	2
1800	20664	20	2	1	24	RWANDEESE	married	10	unemployed	HOUSE WIFE	1	1	2	1	1	1	1	1	1	3	13	1	TOURIST		no		no		no		no	no	yes	30	no		no		moderate								12	1
1850	20681	21	1		22	NKOLE	married	14	formal employed	SECRETARY	1	1	2	1	1	2	1	1	1	1	14	2	FISH MONGER		no		no		no			no	yes	30	no		no		moderate								13.3	2
1290	20599	32	2	0	23	MUGWERE	married	13	informal employed	POLICE OFFICER	1	1	1	2	2	2	1	2	1	1	14	1	MANAGER		no		no		no		yes	no	no		yes	1	yes	1	moderate								11.8	1	20627
1096	20552	27	3	2	28	GANDA	married	11	informal employed	DECORATOR	1	1	2	1	1	1	1	1	1	1	11	2	SHOP KEEPER		no		no		no		no	yes	no		yes	2	no		moderate	1	3	3	4	3	7	7	12.7	1
1167	20543	31	3	3	26	KIGA	married	5	informal employed	BUSSINESS WOMAN	1	1	2	2	2	1	1	2	1	3	9	2	BODA BODA		no		no		no		no	no	no		yes	1	no		light	3	3	7	4	7	1	7	12.4	2	20573
1621	20639	32	5	4	22	NKOLE	married	8	informal employed	BUSSINESS WOMAN	1	1	1	1	1	1	1	1	1	4	8	2	BUSSINESS MAN		no		no		no		no	no	no		no		no		light								14.3	1	20667
1839	20682	26	1		27	MUGANDA	single	11	unemployed		1	1	1	1	1	1	1	2	1	1	13	1	SOLDIER		no		no		no			no	no		yes		no		moderate								10.9	2
2001	20754	29	4	3	25	GANDA	married	9	unemployed		1	1	2	1	1	2	1	2	1	1		2	DRIVER		no		no		no		no	yes	no		yes	1	no		light								13.2	2	20782
1794	20660	21	1		24	MUSOGA	married	11	unemployed	HOUSE WIFE	1	1	2	1	2	1	1	2	1	3	9	2	BODA BODA CYCLIST		no		no		no			no	yes	30	no		no		moderate								10.6	1
1260	20578	28	2	1	24	MUKIGA	married	13	informal employed		1	1	2	1	1	2	1	2	1	4	11	2			no		no		no		no	no	yes	30	no		no		moderate								12.2	1
1097	20635	29	3	2	26	MUGANDA	married	6	unemployed	HOUSE WIFE	1	1	1	2	2	2	1	2	2	1	7	2	PROPERTY CONSULTANT	6	no		no		no		no	no	yes	42	no		no		heavy								10.2	2	20691
1906	20692	34	8	6	17	MUGANDA	married	11	informal employed	RESTAURANT ATTENDANT	1	1	2	2	1	1	1	2	1	1	13	2	BUSSINESS MAN		no		no		no		no	no	yes	3	yes	1	yes	1	moderate								10.7	1
1936	20738	35	5	4	28	NKOLE	married	9	unemployed	HOUSE WIFE	1	1	1	1	1	2	1	2	1	1	9	2	BUSSINESS MAN		no		no		no		no	no	no		no		no		moderate								5.9	1
1249	20577	21	1		28	MUSOGA	married	9	unemployed	HOUSE WIFE	1	1	2	1	1	1	1	2	3	1		2			no		no		no			no	no		yes	1	no		moderate								11.9	2	20619
1202	20563	27	2	1	28		married	10	unemployed	HOUSE WIFE	1	1	2	1	1	1	1	1	1	4	11	2	SECURITY GUARD		no		no		no		no	yes	yes	30	no		no		moderate	3	7	7	2	1	0	3	12.4	2
1719	20650	20	3	2	23	MUDHAMA	married	6	unemployed	HOUSE WIFE	1	1	2	1	1	1	1	2	3	1	9	2	BUILDER		no		no		no		no	no	yes	30	no		no		light								13.3	1
1027	20543	25	1		22	GANDA	married	11	informal employed	HAIR DRESSER	1	1	2	1	1	1	1	2	1	1		2			no		no		no			yes	yes	7	no		no		moderate	1	3	1	1	5	0	1	12.9	2	20571
1616	20639	31	5	4	19	GANDA	married	11	informal employed	TEACHER	1	1	1	1	1	1	1	2	1	1		2	BULIDER		yes		yes		no		no	yes	no		no		no		moderate								14.4	1	20667
1061	20556	24	2	1	26	ACHOLI	married	11	unemployed	HOUSE WIFE	1	1	2	1	1	2	1	2	1	3	14	1	SALES MANAGER		no		no		no		no	yes	no		no		no		moderate	2	0	3	2	2	3	0	11.8	2	20584
1475	20615	25	4	3	21	MUNYARWANDA	married	13	unemployed	HOUSE WIFE	1	1	2	2	2	1	1	2	2	3	7	2	PEASANT FARMER		yes		yes	HEART CONDITION NOT SURE OF DRUGS	no		no	no	yes	30	no		no		moderate								11.7	2	20716
1137	20599	20	1		27	MUGANDA	married	11	informal employed	SELF EMPLOYED	1	1	2	1	1	2	1	1	1	3	11	1	ENGENEER		no		no		no			no	no		no		no		light	3	3	1	1	1	1	6	10.9	1
1529	20619	26	3	2	25	LUGBARA	married	4	informal employed	SELLS TOMATOES	1	1	1	1	1	1	1	2	1	1	11	2	BAR MAN		no		no		no		no	yes	yes	30	no		no		heavy								11.6	1
1801	20667	26	1		21	MUFUMBIRA	married	13	informal employed	TAILOR	1	1	2	1	1	1	1	1	1	3	14	2	MECHANICAL ENGENEER		no		no		no			no	no		no		no		moderate								9.9	1	20769
1870	20682	21	1		27	MUNYANKOLE	married	11	formal employed	TEACHER	1	1	2	1	1	1	1	2	1	4	13	2	BUSINESS MAN		no		no		no			no	yes	30	yes	3	no		moderate								13	1
1443	20613	20	1		23	MUNYANKOLE	married	9	unemployed	HOUSE WIFE	1	1	2	1	1	1	1	1	2	1	8	2	SELF EMPLOYED		no		no		no			no	no		no		no		light								11.2	2
1452	20611	24	3	1	22	MUTOORO	single	5	informal employed	COOK	1	1	2	2	2	2	1	2	2	1	9	2	SELF EMPLOYED		no		no		no		no	yes	yes		no		no		light								12.2	1	20640
1698	20654	25	1		23	MUGANDA	married	13	unemployed		1	1	2	1	1	1	1	2	1	4	13	2	TECHNICIAN		no		no		no			no	yes	30	no		no		moderate								13.1	1	20738
1624	20639	21	1		19	GANDA	married	11	informal employed	SALOON ATTENDANT	1	1	2	1	1	1	1	2	1	1	13	2	WELDER				no					no	no		yes	1	no		moderate								12.8	1
1144	20550	26	1		21	GANDA	married	14	informal employed	WHOLE SALE KEEPER	1	1	2	1	1	1	1	2	1	1	14	2	REAL ESTATE EMPLOYEE		no		no		no			no	no		no		no		moderate	3	3	7	1	0	1	2	12.4	2
1026	20542	20	1		26	LUGBARA	single	7	unemployed	HOUSE WIFE	1	1	2	2	2	1	1	2	1	1	13	2	BUILDER		no		no		no			no	yes	30	yes	1	yes	1	light	3	7	1	1	7	1	1	10.8	1	20577
1715	20656	25	2	1	26	NKOLE	married	14	informal employed	ACTRESS	1	1	2	1	1	1	1	2	1	1	14	1	ACCOUNTANT		no		no		no		no		yes	30	yes	1	no		moderate								11.1	1
1071	20542	34	6	4	28	MUFUMBIRA	married	5	informal employed	OPERATES AN HOTEL	1	1	2	1	2	1	1	1	1	1	13	2	SALES SUIT CASES	48	yes	DIABETES FOR TEN YEARS	yes	SOLUBLE INSULIN	yes		no	no	yes	30	no		no		moderate	3	3	7	3	2	1	2	10.6	2	20570
1555	20627	25	1		27	GANDA	married	11	informal employed	GROUP EMPLOYEE	1	1	2	1	1	1	1	2	1	1	13	1	WORKS WITH KCC				no					no	no		yes	1	no		heavy								12.8	2
1916	20695	29	3	0	25	MUGANDA	single	11	unemployed		1	1	2	1	1	2	1	2	1	1	14	1	TEACHER	24	no		no		no		no	no	yes	30	no		yes		moderate								11.6	2	20730
1662	20640	22	1		20	MUGISHU	single	13	informal employed	HAIR DRESSER	1	1	2	1	1	1	1	1	1	1	14	2	BUSSINESS MAN		no		no		no			no	yes	30	no		no		light								12.3	1	20668
1145	20545	22	2	1	25	GANDA	married	11	formal employed	TEACHER (PRIMARY)	1	1	1	1	1	1	1	1	1	1	11	2	TAX DRIVER		no		no		no		no	yes	no		yes	1	no		moderate	4	2	1	2	1	1	2	11.2	1	20573
2004	20752	24	1			MUSAMIA	married	13	informal employed	HAIR DRESSER	1	1	2	1	1	2	1	2	1	1	14	2	SHE IS NOIT SURE		no		no		no			no	no		no		no		moderate								10.9	1	20780
1603	20639	19	1		18	MUGANDA	single	11	unemployed	STAYS WITH AUNTIE	1	1	2	1	1	1	1	1	1	1	13	1	EDITOR		no		no		no			no	no		no		no		light								12.6	2
1855	20694	31	1		21	GANDA	single	11	informal employed	WORKS WITH RIHAM FACTORY	1	1	2	2	2	2	1	2	1	1	14	2	SOCIAL WORKER									yes	no		no		no		heavy								10.4	1
1883	20688	17	1		22	GANDA	single	9	unemployed		1	1	2	1	1	1	2	2	2	2	11	2	DRIVER		no		no		no		no	no	no		no		no		moderate								8.8	1
2043	20752	20	2	1	20	NYARWANDA	married	9	unemployed		1	1	2	1	1	1	1	2	1	1	11	2	DRIVER		no		no		no		no	no	no		no		no		moderate								11.3	1
1264	20579	21	1		24	ACHOLI	married	13	unemployed	HOUSE WIFE	1	1	2	1	1	1	1	2	1	2	11	2	BUILDER		no		no		no			no	no		no		yes	1	moderate								11.6	1
1549	20629	31	4	2	28	MUKIGA	married	14	formal employed	TEACHER	1	1	2	1	1	1	1	2	1	4	14	1	TEACHER		no		no		no		no	no	yes		yes	1	no		moderate								12	1
5010	20619	27	5	4	24	NKOLE	single	10	informal employed	SELLS MILK AT HOME	1	1	1	1	1	2	1	2	2	3	7	2			no		no		no		no	yes	yes	30	no		no		light	2	2	0	0	4	1	0	11.6	2
1535	20626	19	1		20	MUGANDA	married	10	unemployed	HOUSE WIFE	1	1	2	1	1	1	1	2	1	3	12	2	BUSSINESS MAN		no		no		no			no	no		yes	1	no		light								11.6	2
1130	20556	22	3	2	28	MUKIGA	married	7	unemployed	HOUSE WIFE	1	1	1	1	2	2	1	2	1	4	9	2	MECHANIC		no		no		no		no		yes	30	no		yes		moderate	3	3	2	3	0	0	2	12	1	20584
1929	20738	34	4	3	23	GANDA	married	8	informal employed	BUSSINES WOMAN	1	1	1	1	1	1	1	1	1	1	13	2	BUILDER		no		no		no		no	yes	no		no		yes	1	heavy								13.1	2	20766
1646	20646	26	7	2	17	MUGANDA	single	10	informal employed	HAIR DRESSER	1	1	2	1	2	2	1	2	2	1		2	HAIR DRESSER		no		no		no		no	no	no		no		no		moderate								12	2	20676
1744	20656	23	1		26	MUGANDA	married	10	informal employed	SHOPKEEPER	1	1	2	1	1	1	1	2	1	1	13	2	SHOPKEEPER		no		no		no			no	no		no		no		moderate								10.4	1	20691
1788	20664	26	3	2	22	GANDA	married	7	unemployed		1	1	2	1	2	1	1	2	2	1	13	2	SELLS FRUITS		no		no		no		no	yes	yes	14	no		no		light								12.8	1
1909	20694	24	2	1	23	NKOLE	married	9	informal employed	BUSSINESS MAN	1	1	2	1	1	1	1	1	1	4	11	2	BUSSINESS MAN		no		no		no		no	no	no		no		no		heavy								13.2	1	20723
5017	20543	19	1		28	GANDA	single	11	unemployed		1	1	1	1	1	1	1	2	1	1	13	2	BUSSINESS MAN (SELLS CLOTHES)		no		no		no			no	yes	7	yes	1	no		light	3	7	7	0	3	0	4	12.1	1	20578
1791	20657	22	2	1	24	MUGANDA	married	11	unemployed		1	1	2	1	1	1	1	2	1	1	13	2	SALES MAN		no		no		no		no	no	no		no		no		moderate								10.4	2	20685
1241	20563	24	1		25	GANDA	married	14	formal employed	DISPENSER	1	1	1	1	1	1	1	2	1	4	14	1	DISPENSER		no		no		no			no	yes	10	yes	1	yes	1	moderate	3	2	1	4	0	4	6	10.2	2
1671	20649	17	1		26	GANDA	single	10	unemployed		1	1	3	1	1	2	1	1	1	4	14	1	DIPLOMA HOLDER MID WIFE		no		no		no			no	no		no		no		heavy								11.6	2
1789	20660	25	2	1	24	SAMYA	married	13	informal employed	SHOP KEEPER	1	1	2	1	1	1	1	2	1	1		2	BUSSINESS MAN		no		no		no		no	no	no		no		no		moderate								10.9	1	20688
1637	20640	25	1		25	SOGA	married	11	unemployed	HOUSE WIFE	1	1	2	1	1	1	1	2	2	1	13	1	BANK OFFICER				no					no	no		yes	1	no										12.6	2	20675
2003	20752	19	1		24	NKOLE	married	7	unemployed		1	1	2	1	2	1	1	2	1	1	6	2	HAIR DRESSER		no		no		no			no	no		no		no		moderate								8.4	1	20780
1215	20598	23	1		22	GANDA	single	6	informal employed	SALOONIST	1	1	2	1	1	1	1	1	1	1	10	2	TECHNICIAN		no		no		no			yes	yes		no		no		moderate								10.4	2	20626
2050	20752	29	5	3	17	GANDA	married	6	informal employed	SALOON ATTENDANT	1	1	1	1	1	1	1	2	2	1	9	2	DRIVER		no		no		no		no	yes	no		no		no		heavy								11.7	1	20780
1588	20625	26	2	1	26	JAPHADOLA	married	9	unemployed	HOUSE WIFE	1	1	2	1	1	1	1	1	1	4	11	2	SELF EMPLOYED		no		no		no		no	yes	yes	30	yes	1	yes	1	light								11.6	1
1200	20549	21	1		24	GANDA	married	12	informal employed	HAIR DRESSER	1	1	2	1	1	1	1	2	2	1	14	1	OFFICE IT MAKERERE UNIVERSITY		no		no		no			no	yes	21	yes	1	no		light	2	7	0	1	4	3	2	11.9	1
1513	20620	30	2	1	24	GANDA	married	14	unemployed	HOUSE WIFE	1	1	1	1	1	1	1	1	2	3	14	2	SELF EMPLOYED		yes		yes	ARVS	no		no	no	no		yes	1	no		light								11	2	20648
2038	20753	28	4	3	27	GANDA	married	10	informal employed	WAITRESS	1	1	2	2	2	2	1	2	1	1	14	2	BUILDER		no		no		no		no	no	no		no		no		moderate								10.9	1	20781
1828	20688	27	4	2	20	NYARWANDA	married	9	informal employed	HAIR DRESSER	1	1	1	2	2	1	1	2	2	4	11	2	DRIVER	60	yes	HIV +	yes	ARVS	yes		no	yes	yes	30	no		no		moderate								12.1	1
1635	20639	23	2	1	19	ALUR	married	11	unemployed	HOUSE WIFE	1	1	2	1	1	2	1	2	1	1	11	2	MECHANIC		no		no		no		no	no	no		no		no		light								13.9	2
1329	20599	18	1		27	MUGANDA	married	9	unemployed	HOUSE WIFE	1	1	2	1	1	1	1	2	1	1	13	2	DRIVER		no		no		no			yes	yes	30	yes	1	no		moderate								10.2	2
1469	20604	22	1		22	MUGANDA	married	13	formal employed	CASHIER	1	1	2	1	1	1	1	2	1	2	13	2	BUSSINESS MAN		no		no		no			no	no		no		no										9.1	2
1609	20639	34	4	3	19	MUTOORO	separated	14	formal employed	TEACHER	1	1	2	1	1	1	1	1	1	1	13	1	FIRE FIGHTER		yes	ASTHMA	yes	PREDNISOLINE	no		no	no	yes	30	yes	1	yes	1	light								13.6	2	20667
1818	20671	25	2	1		GANDA	married	14	informal employed	CASHIER	1	1	2	1	1	1	1	2	1	1	14	2	BUSSINESS MAN		no		no		no		no	no	no		yes		no		light								10.8	2	20699
1726	20650	36	7	4	26	GANDA	married	2	informal employed	BUSSINESS WOMAN	1	1	2	1	1	2	1	2	1	1	7	2	BUILDER		no		no		no		no	no	no		yes	1	yes		moderate								10.8	1	20678
1269	20569	29	5	4	28	GANDA	married	10	unemployed	HOUSE WIFE	1	1	1	1	2	1	1	2	3	3	14	2	RADIO REPAIRER		no		no		no		no	yes	no		no		no		heavy	1	0	0	1	0	1	5	12.7	2
1155	20537	18	1			GANDA	single	10	formal employed	HAS ELECTRICAL APPLIANCES SHOP	1	1	2	1	2	2	1	2	1	1	11	1	ELECTRICIAN		no		no		no			no	yes	30	no		yes	1	light	3	1	1	1	2	1	1	12.4	1
1151	20555	27	4	3	26	GANDA	single	7	unemployed	HOUSE WIFE	1	1	2	1	1	1	1	2	3	3	11	2	BUS DRIVER		no		no		no		no	no	no		no		no		light	2	6	1	3	1	0	2	12	2
1924	20739	25	4	3	19	GANDA	married	9	informal employed	VENDOR	1	1	2	1	1	1	1	2	1	1	10	2	BUTCHER ATTENDANT		no		no		no		no	no	no		no		no		moderate								12.6	2	20767
1043	20550	25	1		28	SOGA	married	14	informal employed	SELLS NEW CLOTHES	1	1	2	1	1	1	1	1	1	3	14	2	SELLS NEW CLOTHES		no		no		yes	24		yes	no		no		no		heavy	4	7	0	2	7	0	3	10.6	2	20613
1735	20655	38	1		16	NKOLE	single	14	informal employed		1	1	2	1	1	1	1	1	1	1	0	2	BUSSINESS MAN		no		no		no			no	no		no		no		heavy								11.5	1	20683
1433	20611	27	4	2	22	GANDA	married	10	unemployed		1		2	1	1	1	1	2	1	1	11	2	BUSSINESS MAN		yes	HIV +	yes	ARVS	no			no	no		no		no		moderate								9.4	1
1477	20619	21	1		24	SOGA	married	8	informal employed	HAIR DRESSER	1	1	2	1	1	1	1	2	2	2	10		BUSSINESS MAN		no		no		no			yes	no		no		no		light	3	4	2	2	3	0	4	14	1
1047	20552	28	2	1	23	GANDA	married	14	formal employed	SALES REPRESENTATIVE	1	1	2	1	1	1	1	1	1	1	11	2	PLUMBER		no		no		no		no	no	no		no		no		moderate	3	0	0	1	1	0	7	11.5	1
1731	20655	20	2	1	25	MUSOGA	married	8	unemployed	HOUSE WIFE	1	1	2	1	1	1	1	2	1	1	11	2	DRIVER		no		no		no		no	no	no		no		no		moderate								12.6	2
1127	20598	23	1		20	GANDA	single	11	informal employed	EDITOR	1	1	2	1	1	1	1	1	1	1	11	2	ELECTRICIAN				no					no	no		yes	1	no		heavy								11.8	1	20633
1751	20660	26	2	0	21	ITESOT	single	7	unemployed	HOUSE WIFE	1	1	2	1	1	2	1	2	1	1	13	3			no		no		no		no	no	no		no		no		moderate								11.7	1	20688
1386	20598	22	2	1	22	NKOLE	married	14	formal employed	TEACHER	1	1	2	1	1	1	1	1	1	1	14	2	SHOP ATTENDANT		no		no		no		no	no	yes	30	yes	1	yes	1	moderate								8.3	2	20626
1114	20552	30	4	3		NKOLE	married	7	unemployed	HOUSE WIFE	1	1	2	1	2	1	1	2	3	4	7	2	BODA BODA CYCLIST		no		no		no		no	no	no		no		no		moderate	3	2	2	1	0	0	7	12.2	1	20580
1250	20579	28	5	4	27	MUGANDA	married	13	informal employed	SHOP ATTENDANT	1	1	1	1	1	2	1	2	1	4	14	1			no		no		no		no	no	no		yes	1	yes		moderate								12.1	1	20621
1207	20583	23	2	1	26	GANDA	married	6	unemployed		1	1	2	1	1	2	1	1	1	1	11	1	ELECTRICIAN		no		no		no		no	no	yes	21	no		no		heavy								12.4	2	20611
1564	20626	23	2	0	23	MUGANDA	married	13	informal employed	HAIR DRESSER	1	1	1	1	1	1	1	2	2	1	11	2	DRIVER		no		no		no		no	no	yes	30	yes	1	yes	1	moderate								12.1	1	20654
1511	20615	30	4	2	25	MUGANDA	single	9	informal employed	SELF EMPLOYED	1	1	2	2	2	1	1	2	3	1	9	2	SOLDIER		no		no		no		no	no	no		no		no		moderate								12.2	1
1368	20597	23	1		24	GANDA	single	11	informal employed	HOUSE KEEPING	1	1	1	1	1	1	1	1	1	1	13	2	ELECTRICIAN		no		no		no			no	yes		yes		no		moderate								12.5	1	20625
1748	20660	23	2	1	22	ATESOT	single	14	formal employed	TEACHER	1	1	3	1	1	1	1	2	1	1	14	1	TEACHER		no		no		no		no	yes	no		no		no		light	2	14	3	2	3	0	7	11.8	1	20688
1908	20697	23	2	1	23	GANDA	married	11	informal employed	SALOONIST	1	1	2	1	1	1	1	2	1	1	14	2	SALES MAN		no		no		no		no	no	no		no		no		moderate								10.9	2
1171	20549	21	2	2	24	GANDA	married	12	unemployed	HOUSE WIFE	1	1	1	1	1	1	1	2	1	4	9	1	DRIVER		no		no		no		no	no	yes	30	no		no		light	2	7	1	2	0	1	2	12.3	2
2014	20751	31	4	3	18		married	11	informal employed		1	1	1	1	1	1	1	2	1	4	11	2	MECHANIC		no		no		no		no		yes	5	no		no		moderate								13.6	2
1638	20643	26	2	1	26	GANDA	married	11	informal employed	RESTAURANT	1	1	2	1	1	1	1	2	1	3	11	2	DRIVER		no		no		no		no	no	no		yes	1	no		light								11.3	2	20671
1692	20649	22	2	1	27	MUGANDA	married	11	informal employed	SEWLF EMPLOYED	1	1	2	1	1	2	1	2	1	1	13	2	BUSSINESS MAN		no		no		no		no	yes	no		no		no		moderate								12.9	1
1728	20650	18	1		27	LUGBARA	married	7	informal employed	HAIR DRESSER	1	1	2	1	1	1	1	2	2	1	11	2			no		no		no			yes	no		no		no		moderate								9.7	1	20678
1273	20563	21	2	1	26	MUGANDA	single	13	unemployed	HOUSE WIFE	1	1	2	1	2	2	2	2	2	1	10	2	DRIVER		no		no		no		no	yes	no		no		no		moderate	2		2	1	2	0	7	12.2	2	20591
1031	20543	24	2	1	27	GANDA	single	11	unemployed	HOUSE WIFE	1	1	2	1	2	1	1	2	1	1	13	2	BUTCHERMAN		no		no		no		no	no	no		no		no		light	2	2	2	7	1	1	2	12.5	1
1380	20597	19	1		26	GANDA	single	11	informal employed	HAIR DRESSER	1	1	2	1	2	1	1	2	1	1	13	3			no		no		no			no	no		no		no		moderate								10.2	2
1098	20550	30	2	1	28	NKOLE	married	11	informal employed	SELLS MILK	1	1	2	1	1	2	1	1	3	1	11	2	SELLS GOLD		no		no		no		no	yes	yes	7	yes	1	yes	1	heavy								8.9	1
1863	20688	23	2	1	22	SOGA	single	13	informal employed	CLOTHS VENDOR	1	1	2	1	1	1	1	2	1	1	14	2	BUSSINESS MAN		no		no		no		no	no	no		no		no		moderate								11.8	1
1183	20551	21	1		26	MUNYORE	single	13	unemployed	NURSE	1	1	1	1	1	1	1	2	1	4	13	1			no		no		no			no	yes	7	no		no		moderate	3	3	7	3	1	0	4	11	1	20607
1018	20550	20	1		27	GANDA	married	11	informal employed	HAIR DRESSER	1	1	1	2	2	1	1	2	1	4	7	3	FARMER		no		no		no			no	yes	14	no		no		moderate	5	5	7	3	0	1	7	9.6	1
1148	20545	21	3	1	26	MUGANDA	married	11	unemployed	HOUSE WIFE	1	1	2	1	1	2	1	2	1	4	11	2	CHEF	60	no		no		no		no	no	no		no		no		moderate	3	7	0	4	0	0	3	11.2	1
1696	20649	24	3	2	20	KONJO	married	3	unemployed	HOUSE WIFE	1	1	1	2	2	1	1	2	3	3	14	1	TEACHER		no		no		no		no	no	no		no		no		light								8.8	2
1629	20639	23	1		26	DAMA	single	13	informal employed	FOOD VENDOR	1	1	2	1	2	2	1	2	1	1		2	MARKET VENDOR		no		no		no			no	yes	30	no		no		moderate								10.5	2	20667
1561	20629	20	1	0	17	MUNYANKOLE	married	7	informal employed	SELLS SODAS	1	1	2	1	1	1	1	2		1		2	BUSSINESS MAN		no		no		no			no	yes	7	no		no		moderate								11	2	20664
1633	20639	36	6	5	20	GANDA	married	11	informal employed	BUSSINESS WOMAN	1	1	1	1	1	1	1	1	2	3	5	2	BUSSINESS MAN		no		no		no		no	yes	no		no		no										12.6	2	20670
1729	20650	21	1		21	MUNYORO	married	11	unemployed	HOUSE WIFE	1	1	2	1	1	1	1	2	1	2	9	2	CARPENTER		no		no		no			no	yes	7	no		no		moderate								9.7	1	20706
1480	20620	20	1		26	GANDA	married	9	informal employed	MOBILE MONEY	1	1	2	1	1	1	1	2	2	4	9	2	MECHANIC		no		no		no			yes	no		no		no		moderate								10.9	1	20690
2007	20752	20	2	1	23	GANDA	married	9	informal employed	MOBILE MONEY	1	1	2	2	1	2	1	1	1	1	13	2	SELLS CLOTHES		no		no		no		no	no	no		no		no		heavy								12.4	1	20780
1060	20550	30	4	3	20	KAKWA	married	11	unemployed		1	1	2	1	2	2	2	2	1	1	11	1			no		no		no		no	no	yes	2	yes	1	no		moderate	2	14	2		7	1	7	10.2	1
1326	20598	36	5	4	21	GANDA	married	8	informal employed	HAIR DRESSER	1	1	1	1	1	1	1	1	2	1	7	2	SELLS SECOND HAND CLOTHES	3	no		no		no		no	no	no		no		no		moderate								11.2	2	20626
1904	20694	32	5	4	25	GANDA	married	10	informal employed	BUSSINESS WOMAN	1	1	1	1	1	2	1	1	1	4	14	2	TEACHER		no		no		no		yes	yes	no		no		yes		light								10.6	2
1930	20738	25	2	1	21	NKOLE	married	13	unemployed	HOUSE WIFE	1	1	2	1	1	2	1	1	1	3	11	2	HOUSE WIFE		no		no		no		no	yes	no		no		no		heavy								12.9	2	20766
1705	20653	21	1		26	GANDA	married	13	unemployed		1	1	1	1	1	1	1	1	1	4	14	2	BUSSINESS MAN		no		no		no			no	yes	30	no		no		light	4	5	7	3	4	3	2	14	2	20681
1878	20675	24	6	3	24	SOGA	married	11	formal employed	TEACHER	1	1	2	1	1	1	1	1	1	1		2	STORE MANAGER		no		no		no		no	no	no		no		no		moderate								12	1	20731
1456	20629	25	3	2	24	MUGANDA	married	14	formal employed	PRINCIPAL	1	1	1	1	1	1	1	1	1	4	14	1	RADIO PRESENTER		no		no		no		no	no	yes	30	yes	1	no		moderate								10.1	2	20671
1232	20583	22	1		23	GANDA	married	7	unemployed		1	1	2	1	1	1	1	2	2	1	13	2			no		no		no			yes	yes	21	yes	1	yes	1	heavy								11.7	2	20619
1427	20611	31	5	2	28	GANDA	married	11	formal employed	TEACHER	1	1	2	1	2	1	1	2	1	1	8	2	DRIVER	36	no		no		no		no	yes	yes	14	no		no		heavy								11.2	1	20640
1589	20634	21	3	2	19	MUGANDA	married	9	informal employed	SELF EMPLOYED	1	1	2	1	1	1	1	2	1	1	10	2	SELF EMPLOYED		no		no		no		no	no	yes	30	no		no										12.3	2
1317	20601	19	1		17	MUGANDA	married	9	unemployed	HOUSE WIFE	1	1	2	1	1	2	1	2	1	1	11	2	WELDER		no		no		no			no	no		no		no		light								12.3	1	20633
1881	20681	30	6	5	26	GANDA	married	11	informal employed	BUSSINESS WOMAN	1	1	1	2	2	2	1	2	2	1	5	2	BUSSINESS MAN		no		no		no		no	no	yes	30	no		yes	1	light								12.6	1
1256	20591	27	1	0	27	TOORO	married	13	informal employed	SHOP ATTENDANT	1	1	1	1	1	1	1	1	1	4	11	2	DRIVER		no		no		no			no	no		no		no		moderate								12.7	1
1195	20618	24	1		20	MUGANDA	married	11	formal employed	NURSE	1		2	1	1	1	1	2	1	1	14	1	BUSSINESS MAN		no		no		no			no	no		no		no		moderate	3			2	0	3	1	11.5	2	20660
1515	20618	33	4	3	27	MUNYORO	married	7	unemployed	HOUSE WIFE	1	1	1	1	1	1	1	2	1	1	11	2	BUSSINESS MAN		no		no		no		no	no	yes	30	no		no		light								11.1	2
1622	20639	30	5	3	25	NYORO	married	4	informal employed	FOOD VENDOR	1	1	2	1	1	1	1	2	1	3	8	2	BODA BODA DRIVER		no		no		no		no	no	no		no		no		moderate								13.4	2
1297	20580	19	1		18	MUGANDA	married	13	unemployed	HOUSE WIFE	1	1	2	1	1	1	1	1	1	1	14	2					no		no			no	no		no		no		light								13.3	1
1348	20593	28	6	0	22	MUGANDA	married	13	informal employed	HAIR DRESSER	1	1	2	1	2	2	1	2	1	1	7	2	FISH MONGER		no		no		no		yes	no	no		yes	1	no		moderate								10.1	2	20628
1812	20671	24	3	1	23	MUGANDA	married	7	unemployed	HOUSE WIFE	1	1	2	1	1	2	1	2	1	1		2	DRIVER		yes	ASTHMA	no		no		no	no	no		no		no		moderate								13.4	2
1659	20643	30	5	4	18	GANDA	married	11	unemployed	HOUSE WIFE	1	1	2	2	2	1	1	2	1	1	13	1	DIPLOMA IN ENGENEERING		no		no		no		no	no	no		no		no		light								14.1	1
1510	20628	29	2	1	25	MUGISHU	married	14	formal employed	BANKER	1	1	2	1	1	1	1	1	1	4	14	1	MANAGER IN FUFA		no		no		no		no	yes	yes		yes	1	no		moderate								11.7	1	20670
1754	20661	22	3	1	26	KENYAN	married	5	unemployed	HOUSE WIFE	1	1	1	1	1	1	1	1	3	1	7	2	FLORIST		no		no		no		no	no	yes	30	yes	2	no		moderate								10.9	1	20689
1002	20550	25	3	1	28	NKOLE	married	13	informal employed	SHOP ATTENDANT	1	1	2	1	1	2	1	2	1	3	7	2	SELLS MATOOKE		no		no		no		no	no	no		no		no		moderate	3	7	2	3	0	0	3	11.1	2	20578
1550	20635	25	1		19		single	14	unemployed	NONE	1	1	2	1	1	1	1	2	1	1	11	2	TAILOR		yes	SICKLER	no		no			no	no		yes	2	no		moderate								7	1	20663
2029	20741	19	1		26	GANDA	married	9	unemployed		1	1	2	1	2	1	1	2	1	1	13	2	SUPPLIER IN MUKWANO INDUSTRIES		no		no		no			no	yes	5	no		no		moderate								12.1	2	20776
1607	20639	27	2	1	15	ALUR	married	14	unemployed	HOUSE WIFE	1	1	2	1	1	1	1	1	1	1	14	1	ASS. ACCOUNTANT		no		no		no		no	no	no		no		no		light								10.9	1	20667
1331	20579	25	2	1	21	GANDA	married	9	informal employed	SHOP ATTENANDT	1	1	1	1	1	2	1	1	1	1	11	2	DRIVER		no		no		no		no	no	yes	30	yes	1	no		moderate								11.8	2
1845	20678	26	3	2	21	GISHU	married	6	unemployed		1	1	2	1	1	1	1	2	1	1	11	2	SELF EMPLOYED	24	yes	HIV +	yes	ARVS	no		no	no	yes	30	yes	1	no		moderate								7.4	2	20740
1187	20555	23	1	0	26	GANDA	married	11	informal employed	HAWKER	1	1	2	1	1	1	1	2	2	1	14	2	BUSSINESS MAN		no		no		no			yes	no		yes	1	no		moderate	1	7		0	0	0	7	9	1
1065	20548	30	2	1	25	MUGANDA	married	11	informal employed	OPERATES MOBILE MONEY	1	1	2	1	1	1	1	2	1	1	11	1	CARPENTER	24	yes	HIV POSITIVE	yes	ARVS	no		no	no	yes	90	no		yes	1	moderate	3	4	7	7	0	0	4	11.2	1	20576
2030	20740	23	1		24	MUNYORO	single	11	informal employed	SELLS DIARY MILK	1	1	2	1	2	2	1	1	1	1	13	2	WORKS IN COFFEE FACTORY		no		no		no			no	yes	14	no		no		moderate								9.7	1	20782
2018	20751	18	1		22	NKOLE	married	10	unemployed		1	1	1	1	1	1	1	2	1	1	11	2	PHOTOGRAPHER		no		no		no			yes	no		no		no		light								13.2	1	20779
1810	20667	27	1		28	MUGANDA	married	14	formal employed	ACCOUNTANT	1	1	2	1	1	1	1	1	1	1	14	2	LEGAL OFFICER		no		no		no			yes	yes	60	yes	1	yes	1	moderate								10.5	1
1159	20549	35	3	2	28	GANDA	married	14	formal employed	BUSSINESS WOMAN	1	1	1	1	1	1	1	1	3	1	14	1	MECHANIC		no		no		no		no	no	no		no		no		light	3	2	2	3	0	1	2	11.1	2	20577
1490	20604	27	2	1	27	MUGANDA	single	11	informal employed	SHOP KEEPER	1	1	2	1	1	2	1	2	1	1	13	2	BUSSINESS MAN		no		no		no		no	no	no		yes	2	yes	1	heavy								11	2	20635
2023	20744	32	4	2	26	MUGANDA	married	7	informal employed	SELLS SNACKS	1	1	2	1	1	1	1	1	1	1	13	2	BARMAN		no		no		no		no	yes	no		no		no		moderate								12.1	1	20772
1057	20556	24	1		26	GANDA	single	11	informal employed	PET TRADER	1	1	1	1	1	1	1	2	1	1	11	3	PEASANT		no		no		no			no	yes	30	yes	3	no		moderate	2	2	2	3	0	0	7	10.4	2
1177	20555	19	1		20	MUGANDA	married	7	unemployed		1	1	1	1	1	1	1	2	1	3	9	2	CONDUCTOR		no		no					yes	no		yes	1	no		light	3	1	2	0	0	3	7	12.5	1	20583
1234	20565	28	4	1	16	NYARWNDA	married	14	formal employed	CASHIER	1	1	2	1	1	1	1	1	1	4	14	2	SUPPLIER		no		no		no		no	no	yes	14	yes	1	yes	1	moderate	4	7	3	7	1	1	2	10.1	2
1650	20639	22	2	1	22	SOGA	married	10	unemployed	HOUSE WIFE	1	1	2	1	1	2	1	1	2	3	13	2	SUPPLIER OF FRUITS IN SUPPER MARKETS		no		no		no		no	no	no		no		no		light								12.8	2	20667
1830	20688	27	4	3	23	GANDA	single	10	unemployed		1	1	2	1	1	1	1	2	1	1		2	MECHANIC		no		no		no		no	no	no		no		no		light								12.4	2
5018	20569	17	1		28		single	7	unemployed		1	1	2	1	1	2	1	2	1	1	8	2	BODA BODA CYCLIST		no		no		no			no	no		yes	1	no		light	2	0	0	0	3	0	4	8	1	20583
2045	20753	21	2	1	19	GANDA	married	13	informal employed	SHOP ATTENDANT	1	1	1	1	1	2	1	2		1	14	1	ELECTRICAL ENGENEERING		no		no		no		no	no	no		no		no		moderate								12.9	1	20809
1405	20599	39	5	4	22	NYANKOLE	married	11	unemployed	HOUSE WIFE	1	1	2	1	1	1	1	2	1	1	14	1	TEACHER		no		no		no		no	no	no		yes	1	no		moderate	3	2	4	1	2	1	4	12.1	1	20627
1030	20580	27	1		24	LANGI	married	14	formal employed	TEACHER	1	1	2	1	2	1	1	2	1	1	13	1		2	no		no		no			yes	no		no		no		heavy								10	1	20643
1095	20542	25	2	1	24	NKOLE	single	7	unemployed		1	1	1	1	1	1	1	1	1	1	11	1	BUILDER		no		no		yes	60	yes	no	no		no		no		moderate	4	2	3	1	2	0	3	12.1	2
1617	20639	21	1		19	RWANDEESE	married	13	formal employed	ACCOUNTANT	1	1	2	1	2	2	1	2	1	1	11	2	CHEF		no		no		no			yes	no		no		no		heavy								11.7	2
1157	20549	28	1		28	GANDA	married	14	informal employed	BUSSINESS WOMAN	1	1	2	1	1	1	1	1	1	1	13	1	DRIVER		no		no		no			no	yes	30	yes	1	yes	1	light	4	5	7	3	0	0	7	11.8	2	20577
5006	20682	28	5	4	27	KIGA	married	4	unemployed		1	1	2	1	1	1	1	2	2	2	13	1	WORKS IN MUK DEPT. OF FOOD SCIENCE		no		no		no		no	yes	no		yes	2	no		heavy								11.7	2	20717
1261	20597	29	2	1	27	GANDA	married	13	informal employed	HAIR DRESSING	1	1	2	1	1	1	1	2	1	1	13	1	POLICE OFFICER		no		no		no		no	no	no		no		no		light								10	1
1487	20606	28	3	2	26	MUNYANKOLE	married	11	unemployed	HAIR DRESSING	1	1	2	1	1	1	1	2	1	1	14	1	TEACHER		no		no		no		no	no	yes	30	yes	1	yes	1	light								11.1	2
5008	20620	34	4	3	25	MUGANDA	married	10	unemployed	HOUSE WIFE	1	1	1	1	1	1	1	2	1	1	7	2	SOLDIER		no		no		no		no	yes	no		yes	1	no		light								12.4	1
1822	20678	19	1		16	GANDA	single	8	unemployed	HOUSE WIFE	1	1	1	1	1	1	1	2	1	3	11	1	PRIMARY TEACHER		no		no		no			yes	no		no		no		light	2	1	0	1	1	0	2	11.3	1	20734
1626	20639	26	3	2	22	NYANKOLE	married	7	unemployed	HOUSE WIFE	1	1	2	1	2	2	1	2	1	1	5	2	CAR REPAIRING	11	yes	HIV POSITIVE	yes	ARVS	no		no	no	no		no		no		moderate								12.8	2	20667
1465	20619	20	1		27	NKOLE	married	13	unemployed		1	1	2	1	1	2	1	2	1	1	0	2	BUSSINESS MAN		no		no		no			no	no		yes	3	yes	3	moderate								11.6	2
1292	20563	26	3	2	22	MUGANDA	single	14	informal employed	BUSSINESS WOMAN	1	1	1	1	1	1	1	1	1	4	14	2	BUSSINESS MAN		no		no		no		no	yes	yes	14	no		no		heavy	2	7	3	2	3	1	7	11.2	2	20591
1136	20543	18	1		28	TOORO	married	11	unemployed		1	1	2	1	1	1	1	2	1	1	11	2			no		no		no			no	yes	40	yes	1	yes	1	light	4	5	3	3	2	2	7	11.2	2
1205	20599	26	3	2	26	MUNYANKOLE	married	7	informal employed	TAILOR	1	1	2	1	1	1	1	1	1	3	7	2	BODA CYCLIST	4	no		no		no		no	no	no		no		no		light								10.3	2
1703	20649	20	1		18	NKOLE	married	11	informal employed	TAILOR	1	1	1	1	1	1	1	2	2	1	11	2	BUILDER				no					yes	no		no		no										10.9	1	20677
2019	20751	25	1		27	ATESOT	married	12	unemployed		1	1	2	1	2	1	1	2	2	1	10	2	DRIVER		no		no		no			yes	yes	90	yes	1	no		moderate								10.8	2	20779
1175	20551	30	1		28	RWANDEESE	single	11	informal employed	WAITRESS	1	1	2	1	1	1	1	2	1	4	13	2	ENGENEER	60	no		no		yes	60		no	yes	21	no		yes		moderate	4	3	3	2	1	0	7	12	1
1104	20543	21	2	0	23	GANDA	single	13	informal employed	WORKS IN HER MOTHERS SHOP	1	1	3	1	1	1	1	1	1	1	13	2	ALSO EMPLOYED BY HER MOTHER	2	no		no		no		no	no	no		no		yes		moderate	3	2	3	0	0	4	3	11.4	2	20571
2032	20747	34	6	3	22	MUGANDA	married	11	formal employed	TEACHER	1	1	1	1	1	2	1	2	1	1	11	2	BUSSINESS MAN		no		no		no		no	no	no		no		no		moderate								12.3	1	20823
1498	20643	33	6	5	17	MUGANDA	married	7	informal employed	BUSSINESS WOMAN	1	1	2	1	1	1	1	2	1	3	9	2	BODA BODA CYCLIST		no		no		no		no	no	no		yes	1	no		moderate								12.9	1	20676
1163	20555	20			27	GANDA	single	6	unemployed		1	1	2	1	1	1	1	2	1	1	13	2	SHOE SELLER		no		no		no			no	yes	60	yes	1	yes	1	light	2	2	0	0	0	0	3	12.6	1	20590
2016	20751	27	3	2	25	GANDA	married	11	informal employed		1	1	2	1	1	1	1	1	1	1	14	2	MECHANIC						no		no	yes	no		no		no		moderate								10.4	1	20807
2049	20752	30	3	2	24	SOGA	married	11	unemployed		1	1	2	1	1	1	1	2	1	1	13	1	TEACHER		no		no		no		no	no	no		yes	1	no		moderate								11.3	1	20780
1668	20646	28	4	2	18	MUGANDA	married	9	formal employed	MID WIFE	1	1	2	1	1	1	1	1	1	4	14	1	MICRO FINANCE (MONEY LENDER)		no		no		no		no	no	no		no		no		moderate								13.2	2
1895	20681	20	1		22	NYORO	single	7	informal employed	HAIR DRESSER	1	1	2	1	1	1	1	2	1	4		2	DRIVER		no		no		no			yes	no		yes	1	no		moderate								12.1	2	20716
1334	20597	21	3	2	25	GANDA	married	9	unemployed	BODA BODA CYCLIST	1	1	2	1	1	1	1	2	1	1	13	2	BODA BODA CYCLIST		no		no		no		no	no	yes	30	no		no		light								12.2	1
1613	20642	18	1			CONGOLEESE	married	9	unemployed	HOUSE WIFE	1	1	2	1	2	1	1	2	1	1	7	2	SELF EMPLOYED		no		no		no			no	no		no		no		heavy								10.5	1
2009	20754	25	2	0	28	NYARWANDA	married	13	unemployed		1	1	2	1	1	1	1	1	1	1	13	3			no		no		no		no	yes	no		yes	1	no		moderate								10	2
1758	20661	27	3	2	24	GANDA	married	10	informal employed	SELLS CHARCOAL	1	1	2	1	1	1	1	2	1	4	13	2	DRIVER		no		no		no		no	no	no		no		no		moderate								9.8	2	20731
1268	20577	20	2	1	28	NYARWANDA	married	10	informal employed	BUSSINESS WOMAN	1	1	2	1	1	1	1	2	2	1	12	2			no		no		no		no	yes	no		yes	1	no		light								11.6	2
1900	20695	33	4	3	18	MUGANDA	married	14	formal employed	TEACHER	1	1	1	1	1	1	1	2	3	3	9	2	BUSSINESS MAN		no		no		no		no	yes	yes	60	yes	1	no		moderate								12	2
1501	20615	24	1		28	GANDA	married	11	unemployed	HOUSE WIFE	1	1	2	1	1	1	1	2	1	3	13	2	BUSSINESS MAN		no		no		no			no	yes	45	yes	1	yes	1	light	4	7	3	0	2	0	5	12.7	1	20643
2021	20744	20	1		24	GANDA	married	13	unemployed		1	1	2	1	1	1	1	2	1	1	11	2	BARBER		no		no		no			no	no		no		no		moderate								11.4	2
2017	20751	30	2	1	20	GANDA	married	13	informal employed	HAIR DRESSER	1	1	2	1	1	1	1	1	1	1	14	1	ENGENEER		no		no		no		no	no	no		no		no		moderate								12.3	2
1651	20642	32	4	3	20	MUGANDA	married	14	informal employed	SHOP KEEPER	1	1	1	1	1	1	1	1	1	3	14	2	INSTRUCTOR IN DRIVING SCHOOL		no		no		no		no	no	yes		no		no		moderate								12.3	2
1781	20661	27	3	2	24	GANDA	married	9	informal employed	SELLS CHARCOAL	1	1	1	2	2	1	1	2	3	1	13	2	SELLS FRUITS		no		no		no		no	no	no		no		no		moderate								10.7	1	20689
1147	20597	19	1		22	MUGISGU	married	8	informal employed	SELF EMPLOYED	1	1	2	1	1	1	1	2	1	3	13	2	WELDING		no		no		no			yes	no		no		no		moderate								10.2	1	20653
1341	20592	18	1		25	MUGANDA	married	8	unemployed	HOUSE WIFE	1	1	2	2	2	2	2	2	1	3		2	BODA BODA CYCLIST		no		no		no			no	no		yes	1	no		moderate								10.4	1
2022	20741	27	4	3	27	KIGA	married	7	unemployed	HOUSE WIFE	1	1	2	1	2	1	1	2	1	1	7	2	BUSSINESS MAN		no		no		yes	72	no	no	no		no		no		light								13.4	1
1737	20656	17	1		21	GWERE	married	7	unemployed	HOUSE WIOFE	1	1	2	2	2	2	1	2	2	1	11	2	BUILDER		no							no	no		no		no		light								11.8	1	20726
1681	20649	20	1		23	MUNYANKOLE	married	9	unemployed	HOUSE WIFE	1	1	2	1	1	1	1	2	1	1		3	STILL A STUDENT		no		no		no			no	no		no		no		light								11	2	20712
1032	20537	30	3	1	28	GANDA	married	8	informal employed	MARKET VENDOR	1	1	1	1	1	1	1	1	1	3	8	2	DRIVER		no		no		no		no	no	yes	120	yes	1	yes	1	heavy	1	7	1	0	0	1	4	14.7	1	20565
1663	20640	29	6	3	21	MUGANDA	married	7	unemployed	HOUSE WIFE	1	1	1	1	1	1	1	2	3	1	13	2	MECHANICAL ENGENEER		no		no		no		no	yes	no		no		no		moderate								12.2	2	20668
1625	20643	28	3	2	19	GANDA	married	11	unemployed	HOUSE WIFE	1	1	2	1	1	1	1	1	1	3	13	2	DRIVER				no		no		no	no	no		no		no		moderate								12.6	1
1403	20601	23	3	2	27	MUGANDA	married	11	unemployed	HOUSE WIFE	1	1	1	1	1	1	1	2	1	4	11	2	SELF EMPLOYED		yes	ASTHMA	yes	VENTOLIN AND INHALER	no		no	no	yes	14	no		no		light								11.9	1	20629
1046	20555	26	3	2	22	RWANDEESE	single	11	unemployed	HOUSE WIFE	1	1	1	1	1	1	1	2	2	4	10	2	MECHANIC (MOTOR)		no		no		no		no	yes	yes	30	yes	1	yes	1	light	2	7	1	1	3	0	2	12.1	1	20632
2011	20751	35	6	4	21	SONGA	married	6	unemployed		1	1	2	1	1	1	1	2	1	1		2	SHOE VENDOR	120	no		no		no		yes	no	no		no		no		heavy								9.5	1	20779
1162	20552	30	4	3	25	MUTOORO	married	13	unemployed		1	1	2	1	2	1	1	2	2	1	13	3	PEASANT FARMER	12	yes	HIV POSITIVE	yes	ARVS	no		no	yes	yes	30	no		no		moderate	3	4	7	0	7	0	7	12.1	1
1769	20660	25	1		19	GANDA	married	11	formal employed	FORMAL	1	1	2	1	2	1	1	2	1	1	7	2	DRIVER		no		no		no			yes	yes	30	no		no		moderate								11.9	2
1192	20552	28	4	3	27	GANDA	married	7	unemployed	HOUSE WIFE	1	1	2	2	2	2	2	2	2	1		2	BUILDER		no		no		no		no	no	no		no		no		moderate	3	3	7	3	0	0	3	10.4	1
1051	20544	20	1	0	24	GANDA	single	7	unemployed		1	1	2	1	2	1	1	2	2	1	13	2	SELLS OLD CLOTHES		no		no		no			no	yes	30	yes	1	no		light	2	0	0	1	0	1	10	11.4	2	20572
1421	20600	17	1		19	MUNYANKOLE	married	7	unemployed	HOUSE WIFE	1	1	2	1	1	1	1	2	1	1	8	2	SELLS IN THE MAREKET		no		no		no			no	no		no		no		moderate								12	2	20628
1322	20592	25	2	1	24	GANDA	married	11	informal employed	SHOP KEEPER	1	1	1	1	1	1	1	1	1	4	13	2	SELF EMPLOYED SELLS CLOTHES		no		no		no		yes	no	yes	30	yes	1	yes	1	light								11.8	1	20627
1530	20615	28	2	0	26	GANDA	married	7	informal employed		1	1	2	1	1	1	1	2	2	2	11	2	BUILDER		no		no		no		no	no	yes	70	no		yes	1	moderate								10.7	2
1165	20555	18	1		19	MUGANDA	married	11	unemployed		1	1	2	2	2	2	1	2	1	1	9	2	TAX DRIVER		no		no					no	no		no		no		light	3			2	3	1		12.6	2	20583
2033	20752	23	2	1	26	TOORO	married	4	unemployed	HOUSE WIFE	1	1	2	1	1	1	1	2	1	3		2	BODA BODA CYCLIST		no		no		no		no	no	no		no		no		heavy								11.6	1	20780
1339	20592	30	3	2	28	GANDA	married	8	informal employed	BUSSINESS WOMAN	1	1	2	1	1	2	1	2	1	1	11	2	TAXI DRIVER		no		no		no		no	yes	no		yes	2	no		light								10.5	1	20620
1578	20653	18	1		23	MUTEESO	married	5	unemployed	HOUSE WIFE	1	1	2	1	1	1	1	2	2	1		2	MECHANICAL ENGENEER		no		no		no			no	no		no		no		moderate								9.9	1
1194	20544	35	5	3	25	GANDA	married	11	formal employed	MARKETING MANAGER	1	1	2	1	1	1	1	2	2	3	14	1	JOURNALIST		no		no		no		no	no	yes	60	yes		yes	1	light	2	7	2	2	1	0	3	8.9	1	20579
1593	20632	25	2	1	25	GANDA	married	7	informal employed	SALES PERSON	1	1	2	1	1	1	1	2	1	1	11	2	BUILDER		no		no		no			no	no		no		no		moderate								10.9	1
1101	20537	23	2	1	28	MUTOORO	married	9	unemployed		1	1	1	2	2	1	1	2	1	4	11	2					no		no		no	no	yes	7	yes	1	no		moderate	3	3	2	1	3	0	2	14.1	1	20565
1408	20599	29	3	2	26	MUKIGA	married	14	unemployed	HOUSE WIFE	1	1	2	1	1	1	1	2	1	4	13	1	SOLDIER		no		no		no		no	yes	yes	30	no		yes	1	moderate								11.5	1	20627
1406	20599	21	1		23	FUMBIRA	married	14	unemployed		1	1	2	1	1	1	1	2	1	1	10	2	BUSSINESS MAN		no		no		no			no	yes	10	no		no		moderate								11.6	2	20627
2008	20753	23	2	1		GANDA	married	13	unemployed	HOUSE WIFE	1	1	1	1	1	1	1	2	1	1	13	2	SELF EMPLOYED		no		no		no			yes	yes	30	no		no		moderate								12.6	1	20781
2044	20754	26	2	1	17	GANDA	married	7	informal employed	HAIR DRESSER	1	1	2	1	1	1	1	2	2	2	7	2	MECHANIC		no		no		no		no	yes	no		no		no										12.9	2
1499	20615	29	1		21	GANDA	single	14	formal employed	LIBRALIAN	1	1	2	1	1	1	1	2	1	4	14	1	SOCIAL WORKER		no		no		no			no	yes	75	no		no		moderate								13.7	2	20643
1302	20629	17	2	0	26	MUGANDA	married	7	informal employed	RESTAURANT ATTENDANT	1	1	2	1	2	1	1	2	1	1	9	2	BODA BODA CYCLIST		no		no		no		no	no	no		no		no		moderate								11.7	2	20657
1889	20678	26	2	1	28	DAMA	married	13	unemployed	HOUSE WIFE	1	1	2	1	2	1	1	2	1	1	14	2	CUSTOMER CONSULTANT				no		no		no	no	no		no		no		light								10.9	1	20712
1168	20542	24	2	1	27	GANDA	married	11	informal employed	SHOP ATTENDANT	1	1	2	1	1	1	1	2	1	1	9	2	SELLS GROUND NUTS		no		no		no		no	yes	yes		yes		yes		light	3	3	4	0	4	0	7	12.3	1
1404	20599	27	2	1	28	NKOLE	married	7	unemployed		1	1	2	1	2	2	2	2	1	1	7	2	HAWKER		no		no		no		no	no	no		no		no		moderate								12.7	1
1453	20611	20	1		28	MOTOORO	married	11	unemployed	HOUSE WIFE	1	1	2	1	1	2	1	2	1	1	11	1	CASHIER		no		no		no			yes	no		yes	2	no		moderate								9.7	2	20639
1176	20549	30	3	1	21	GANDA	married	13	formal employed	NUSERY TEACHER	1	1	1	1	2	1	1	2	1	1	11	1	COMPUTER AND PHONE REPAIR		no		no		no		no	no	no		yes	1	no		light	2	0	2	0	0	0	7	10.2	2
1566	20636	24	4	3	24	MUGANDA	married	9	informal employed	SELLS IN THE MARKET	1	1	2	1	1	1	1	2	1	3	11	2	BODA BODA		no		no		no		no	no	no		no		no		moderate								10.9	1	20664
1058	20543	22	1		20	GANDA	single	11	informal employed	SHOP ATTENDANT	1	1	1	2	2	1	1	2	2	1	13	2	BUILDER		no		no		no			no	no		no		no		light	4	2	7	0	0	1	7	12.6	1	20599
1376	20597	36	3	2	23	ACHOLI	single	7	informal employed	SHOP ATTENDANT	1	1	2	1	1	1	1	2	1	1	14	2	ENGENEER	108	no		no		no		no	yes	yes	14	no		no		moderate								11.5	1
1669	20639	28	6	3	19	GANDA	married	9	informal employed	SHOP KEEPER	1	1	1	1	1	1	1	1	1	3	10	2	BUILDER		yes	HYPERTENSIVE	yes	HYPERTENSIVES (NIFEDIPINE)	no		no	no	no		no		no		moderate								11.4	1	20667
1797	20691	24	2	1	23	RWANDEESE	married	14	informal employed	GRAPHIC DESIGNING	1	1	2	1	1	1	1	2	1	3	13	2	CARPENTER		no		no		yes	84	no	yes	no		no		no		moderate								12.8	2
1174	20548	25	3	2	24	MUTOORO	married	9	unemployed		1	1	2	1	1	1	1	1	1	1	11	2	DRIVER WITH PAMPER COMPANY		no		no		no		no	yes	yes	2	yes	1	no		moderate	3	5	7	1	0	0	2	12.3	2	20576
1572	20626	23	2	1	24	NKOLE	married	11	informal employed	TAILOR	1	1	2	1	1	2	1	2	2	3	7	2	BODA BODA RIDER		no		no		no		no	no	no		yes	1	no		moderate								12.2	2	20661
1285	20579	25	2	1	21	GANDA	married	9	informal employed	SHOP ATTENDANT	1	1	1	1	1	2	1	1	1	1	11	2			no		no		no		no	no	no		yes	1	no		moderate								11.7	2
1543	20635	27	1		28	MUGANDA	single	14	formal employed	CASHIER	1	1	2	1	1	1	1	1	1	1	14	1	CASHIER		no		no		no			no	yes	30	no		no		light								13	1	20663
1763	20660	23	2	1	22	GANDA	married	11	informal employed	SELLS BABY CLOTHES	1	1	2	1	1	1	1	1	1	4		2	MECHANIC		no		no		no		no	no	no		no		no		moderate								10.8	2	20688
1707	20648	19	2	1	25	MUSOGA	married	5	unemployed	HOUSE WIFE	1	1	2	1	1	2	1	2	1	2	11	2	BODA CYCLIST		no		no		yes		no	no	no		yes		no		moderate								12.6	1
1141	20550	30	5	4	23	SOGA	married	11	unemployed		1	1	2	1	1	1	1	2	1	1	13	2	DRIVER		no		no		no		no	yes	no		no		no		moderate	2	0	2	1	1	0	2	11.5	2
1596	20622	19	1		14	MUFUMBIRA	single	10	unemployed		1	1	2	1	2	1	1	1	2	3	12	2	SELLS MAN IN INDIAN SHOP		no		no		no			no	no		no		no		light	4	3	5	4	0	0	0	11.9	2	20650
1300	20563	24	2	1	28	MUGANDA	married	11	unemployed	HOUSE WIFE	1	1	2	1	1	1	1	2	1	1	11	2	BUSSINESS MAN		no		no		no		no	yes	yes	21	yes	2	yes	2	moderate	3	3	2	2	2	1	1	11	2	20591
1173	20556	19	1		25	ITESOT	married	6	unemployed	HOUSE WIFE	1	1	2	1	1	1	1	2	1	1		2	WELDER		no		no					yes	yes	4	yes	1	no		heavy	1	3		2	3	0	1	9.2	1	20584
1856	20682	22	2	0	27	MUGANDA	married	14	unemployed	HOUSE WIFE	1	1	2	1	1	1	1	2	1	1	14	2	ENGENEER		no		no		no			no	yes	14	no		no		moderate								10.1	1
1324	20599	22	1		22	MUGISHU	single	10	unemployed	BABY SEATER	1	1	1	1	1	2	1	1	1	4	10	2	BODA CYCLIST		no		no		no			no	yes	30	no		no		light	3	3	5	2	1	1	1	13.1	2	20627
1296	20577	34	5	4	26	GANDA	married	3	unemployed		1	1	2	2	2	2	1	2	2	1	11	2			no		no		no		no	no	no		no		no		heavy								12.2	1
1554	20626	24	5	4	27	MUGANDA	married	10	informal employed	SELF EMPLOYED	1	1	1	1	1	1	1	1	1	1	11	2	BUSSINESS MAN		no		no		no		no	yes	yes	7	yes	1	no		light								10.4	1	20654
1790	20480	19	1		22	MUNYANKOLE	married	9	informal employed	HAIR DRESSER	1	1	2	1	2	2	1	2	1	1	13	2	BERBER		no		no		no			no	no		no		no		moderate								9.8	2
1932	20732	20	1		27	MYNYANKOLE	married	7	unemployed	HOUSE WIFE	1	1	2	1	2	1	2	2	2	1	11	2	BUILDER		no		no		no			no	yes	3	yes	1	yes	1	moderate								6.2	1	20767
1034	20543	23	1		22	GANDA	married	13	formal employed	TEACHER	1	1	2	1	1	1	1	1	1	1	11	2	BUILDER		no		no		no		no	no	yes	14	yes	1	no		light	2	3	1	1	0	0	1	11.2	2	20570
1933	20738	26	2	1	19	MUTOORO	married	8	unemployed	HOUSE WIFE	1	1	1	1	1	1	1	1	1	1	11	2	BUTCHERMAN		no		no		no		no	no	no		no		no		light								13.3	2	20766
1495	20611	29	5	4	22	TORO	married	7	unemployed		1	1	2	1	1	2	1	2	2	1	7	2	MECHANIC		no		no		no		no	no	no		no		no		moderate								11.1	1	20646
1576	20621	23	2	1	22	MUKIGA	married	14	unemployed	HOUSE WIFE	1	1	2	1	2	1	1	2	1	1	14	1	ENGENEER		no		no		no		no	no	yes	30	yes	1	no		light								13.9	1	20649
1697	20656	17	1		26	MUGISHU	single	7	informal employed	CLEANER	1	1	2	1	1	1	2	1	1	1	14	3	STUDENT		no		no		no		no	no	no		no		no		heavy								11.3	2	20684
1793	20664	22	1		28	GANDA	single	11	informal employed	SHOP ATTENDANT	1	1	2	1	1	1	1	2	2	1	13	1	ELECTRICIAN		no		no		no			yes	yes	30	yes	1	no		light	2	1	0	1	0	1	3	11.6	1	20692
1274	20601	22	1		19	MUNYORO	married	14	formal employed	JOURNALIST	1	1	1	1	1	1	1	1	1	1	14	1	TEACHER		no		no		no			no	no		no		no		moderate								9	2
1417	20593	24	3	2	25	MUNYARWANDA	married	11	unemployed	HOUSE WIFE	1	1	1	1	1	1	1	1	1	4	11	2	BUSSINESS MAN		no		no		no		no	no	no		no		no		light								13.1	1
1312	20591	23	2	1	26	NKOLE	married	11	unemployed	HOUSE WIFE	1	1	2	1	1	1	1	2	1	1	14	2	HOTELIAN		no		no		no		no	no	yes	30	yes		no		moderate								14.4	2	20619
1645	20639	30	4	2	28	GANDA	married	9	informal employed	HAIR DRESSER	1	1	1	1	1	2	1	1	1	1	7	2	DRIVER		no		no		no		no	yes	no		no		no		light								12.4	1
3004	20635	18	2	1	23	NYARWANDA	married	4	unemployed	HOUSE WIFE	1	1	2	1	1	1	1	2	1	1	13	2	BUSSINESS MAN		no		no		no		no	yes	no		yes	1	no		light								11.4	1	20670
1450	20611	34	4	3	27	MUGANDA	married	9	unemployed	HOUSE WIFE	1	1	1	1	1	2	1	2	1	4	14		ACCOUNTANT		no		no		no		no	no	no		no		no		moderate								11.6	2	20640
1509	20633	23	1		26	MUGANDA	married	14	formal employed	ACCOUNTANT	1	1	2	1	1	1	1	1	1	1	13	1	TECHNICIAN		no		no		no			no	no		no		no		light								11.5	1	20661
1277	20562	24	1		25	NYANKOLE	single	14	informal employed	HOUSE WIFE	1	1	2	1	1	1	1	2	1	1	14	2	BAKERY		no		no		no			no	no		yes	1	yes	1	moderate	2	7	3	1	0	2	2	10.5	2	20589
1843	20678	21	2	1	24	KAKWA	married	7	unemployed	HOUSE WIFE	1	1	2	1	1	1	1	2	1	1	13	2	SELF EMPLOYED		no		no		no		no	yes	no		no		no		moderate								10.3	1	20741
1935	20737	24	2	1	20	GANDA	married	7	informal employed	SELLS MATOOKE	1	1	1	1	1	1	1	1	1	2	13	2	SELLS SHOP		no		no		no		no	no	no		no		no		moderate								10.2	2	20765
1620	20636	21	2	1	15	MOTOORO	married	7	unemployed	HOUSE WIFE	1	1	2	1	1	1	1	2	1	1	11	2	BUSSINESS MAN		no		no		no		no	no	no		no		no		moderate								13.1	2
1832	20678	25	3	3	17	GANDA	married	11	unemployed	HOUSE WIFE	1	1	1	1	1	1	1	2	2	1	11	2	ENGENEER		no		no		no		no	no	no		no		no		heavy								13	1
1129	20552	21	1		22	SOGA	single	11	informal employed	MOBILE MONEY	1	1	1	1	2	2	1	2	1	1	14	1	STUDENT		no		no		no		no	no	no		no		no		moderate	3	7	1	2	1	0	2	10.9	2	20580
1634	20640	16	1		28	TOORO	married	6	unemployed	HOUSE WIFE	1	3	2	1	1	2	2	2	1	1	14	1	TEACHER AND SOLDIER		no		no		no			no	yes	90	yes	1	yes		light								12.6	1
1212	20570	24	3	2	28	GANDA	single	10	informal employed	FOOD VENDOR	1	1	2	1	1	2	1	1	1	1	13	1	STUDENT ORTHOPEDIC		no		no		no		no	yes	yes	90	no		yes	1	heavy	2	10	4	3	2	0	4	10.8	1
1479	20625	33	3	2	28	NKOLE	married	3	unemployed	HOUSE WIFE	1	1	2	2	2	1	1	2	1	1	13	3	SELF EMPLOYED		no		no		no		yes	no	yes	30	no		no		moderate								10.9	2
1342	20590	26	1		26	GANDA	married	12	informal employed	SELLS SPARE SPARE PARTS - MOTOR	1	1	2	1	2	2	1	2	1	4		2	DRIVER		no		no		no			no	no		yes	1	yes	1	moderate								11	1	20620
1172	20557	24	3	2	24	GANDA	married	14	unemployed	HOUSE WIFE	1	1	2	1	1	1	1	1	1	1	13	1	MECHANICAL ENGENEER		no		no		no		no	no	yes	30	no		no		light	2	7	0	0	1	0	5	12	1
1516	20618	23	3	2	25	MUSOGA	married	4	unemployed	HOUSE WIFE	1	1	2	1	2	2	2	2	1	1	8	2	SELF EMPLOYED		no		no		no		no	no	yes	30	no		no		moderate								7.9	1	20646
1309	20563	27	3	0	21	MUNYANKOLE	married	14	formal employed	TEACHER	1	1	2	1	1	1	1	2	1	1	14	1	PRISONS OFFICER		no		no		no		no	no	no		yes	1	no		light	3	3	7	5	0	1	7	10.7	1
1239	20577	33	5	3	28	MUKIGA	married	14	formal employed		1	1	1	1	1	2	1	1	1	1	14	1			no		no		no		no	no	no		yes	1	yes	1	light	2	1	2	1			2	13.8	1	20605
1718	20655	20	2	1	26	NYORO	single	9	informal employed	HAIR DRESSER	1	1	2	1	1	1	1	2	1	1	13	2	TAXI DRIVER		no		no		no		no	no	yes	30	yes	1	no		moderate	2	6	7	1	7	0	2	13.1	1
1074	20556	24	5	4	15	GANDA	married	3	unemployed	HOUSE WIFE	1	1	2	1	1	2	1	2	1	3	11	2	PAINTER	5	yes	HIV	yes	ARVS	yes	1	yes	no	no		no		no		heavy	1	1	0	0	2	0	7	10.2	1
1590	20632	22	3	2	23	MUSOGA	married	9	unemployed	HOUSE WIFE	1	1	2	1	1	1	1	1	1	1	13	2	ENGENEER		no		no		no		no	yes	no		yes	2	yes	2	moderate								10.8	2	20660
1568	20626	28	2	1	27	MUGANDA	married	8	informal employed	SELF EMPLOYED	1	1	2	2	1	1	1	2	1	3	7	2	SELF EMPLOYED		no		no		no		no	yes	no		yes	1	no		moderate								10.2	2
1679	20648	25	1		23	NKOLE	married	11	unemployed	HOUSE WIFE	1	1	2	1	1	1	1	2	1	2	9	2	BODA BODA CYCLISR				no					yes	no		yes	1	yes	1	heavy								14.3	2	20676
1006	20548	24	1		27	NKOLE	married	14	unemployed	HOUSE WIFE	1	1	1	1	1	1	1	1	1	4	14	2	BUSSINESS MAN		no		no		no			no	no		no		no		moderate	3	7	3	4	3	2	3	11.7	1	20576
1579	20626	30	4	2	25	MUGWERE	married	0	informal employed	HAIR DRESSER	1	1	2	1	1	1	1	1	1	1	13	2	BUSSINESS MAN		no		no		no		no	no	no		no		no		light								11.3	2
2042	20752	22	1			GANDA	married	11	informal employed	SHOPKEEPER	1	1	1	1	1	2	1	2	1	4	13	2	BUSSINESS MAN		no		no		no			yes	no		no		no		moderate								10.9	2	20780
1919	20691	20	1		15	GANDA	single	11	informal employed	WAITRESS	1	1	1	2	2	1	1	2	1	1	7	2	PEASANT		no		no		no			yes	yes	30	no		no		heavy								12.4	2	20782
1295	20592	36	5	4	20	MUGANDA	married	11	unemployed	HOUSE WIFE	1	1	2	1	1	1	1	1	1	4	11	2	DRIVER	12	no		no		no		no	no	yes	14	no		no		light								10.4	1
1105	20537	31	3	2	25	MUTOORO	married	10	unemployed		1	1	2	2	2	1	1	2	1	3	13	1			no		no		no		no	yes	no		yes	1	yes	1	heavy	2	3	3	1	1	0	2	12.5	2	20565
1762	20660	23	1		23	NKOLE	single	11	informal employed	SHOP KEEPER	1	1	2	1	1	1	1	2	1	1	13	1	PLUMBER		no		no		yes			no	no		no		no		moderate	3	3	7	0	4	1	6	13.1	2	20695
1121	20551	23	1		27	GANDA	married	14	informal employed	HAIR DRESSER	1	1	2	1	1	2	1	2	1	3	14	2	ENGENEER		no		no		no			no	yes	5	no		no		moderate	3	7	7	1	0	1	4	11.9	2	20600
1048	20543	32	4	3	26	GANDA	married	7	unemployed		1	1	2	1	1	1	1	2	1	1		2	BUILDER		no		no		no		no	yes	no		no		no		light	1	1	7	1	0	1		11.4	1	20571
1059	20542	31	5	4	20	GANDA	married	10	informal employed		1	1	2	1	1	1	1	2	1	4	13	2	DRIVER		no		no		yes	96	yes	no	no		no		no		light	4	3	4	7	0	0	0	13.7	1
1608	20639	25	2	1	25	SAMYA	married	14	unemployed		1	1	2	1	2	1	1	2	1	1	13	2	DRIVER		no		no		no		no	yes	no		no		no		light								11.8	2	20681
1505	20627	25	1		26	MUNYANKOLE	married	14	informal employed	MARKET VENDOR	1	1	2	1	2	1	1	2	1	1	14	1	TEACHER		no		no		no			yes	yes		no		yes		moderate								10.4	1	20655
1869	20676	30	4	3	20	MUGANDA	married	7	informal employed	HAIR DRESSER	1	1	1	1	1	1	1	1	1	4	13	2	BUSSINESS MAN		no		no		no		no	yes	no		no		no		moderate								10.9	1	20753
1466	20618	25	1		25	MUGANDA	married	14	unemployed	HOUSE WIFE	1	1	2	1	1	1	1	1	1	4	14	1	MEDICAL OFFICER		no		no		no			no	yes	30	yes	1	yes	1	light								11.7	2	20646
1224	20578	20	2	1	24	GANDA	married	11	unemployed	HOUSE WIFE	1	1	1	1	1	1	1	1	2	4	11	2			no		no		no		no	no	yes	20	no		no		light								10.1	2
1871	20688	22	3	2	17	GANDA	married	2	unemployed		2	1	1	2	2	1	1	2	2	1	7	2	BUILDER		no		no		no		no	no	no		yes	1	no										12	1
1150	20537	33	6	5	28	MUGANDA	married	11	formal employed	TEACHER	2	1	2	2	2	1	1	2	3	2	14	1	TEACHER		no		no		no		yes	no	no		yes	1	no		heavy	3	5	2	4	1	0	3	10.7	2	20572
1270	20578	22	1		19	NYANKOLE	married	11	informal employed	BUSSINESS WOMAN	2	1	2	1	1	1	2	2	2	3	11	2			no		no		no		no	no	no		no		no		moderate	3	5	4	3	2	1	2	9.1	1	20606
1683	20648	21	1		22	NKOLE	married	4	informal employed	SELLS TOMATOES	2	1	2	1	1	2	1	2	1	1	11	2	SELLS TOMATOES		no		no		no			no	no		no		no		moderate								13.3	2	20676
1189	20618	24	1		19	GANDA	married	11	unemployed	HOUSE WIFE	2	1	2	1	1	1	1	2	2	1	11	2	HAWKER				no					no	no		no		no		light								11.5	2	20646
1597	20639	19	2	1	26	GANDA	married	11	unemployed		2	1	1	2	2	1	1	2	2	1	7	1	NUSERY TEACHER		no		no		no		no	yes	no		no		no		heavy								10.7	1	20667
1076	20543	23	2	1	26	GANDA	married	11	unemployed	HOUSE WIFE	2	1	1	1	1	1	1	2	2	3	11	2	DRIVER		no		no		no		no	no	yes	21	yes	1	yes	1	moderate	3	7	1	1	4		4	12.2	1	20571
1496	20619		3	2	15	GANDA	married	11	unemployed		2	1	1	2	2	1	1	2	1	1	11	1	PLUMBER		no		no		no		no	no	yes	21	no		no		moderate								11	1	20682
1304	20577	34	3	2	25	GANDA	married	7	informal employed	SALOON ATTENDANT	2	1	1	1	2	1	1	2	2	4	11	2			no		no		no		no	yes	no		yes	1	yes	1	light								12.9	1	20619
1220	20577	29	3	2		MUGANDA	married	10	unemployed	HOUSE WIFE	2	1	1	2	2	2	1	2	2	4	13	2			no		no		no		no	no	no		yes	1	yes	1	moderate								11.8	1
1021	20545	31	5	4	28	GANDA	married	7	informal employed	SELLS OLD CLOTHES	2	1	1	2	2	1	1	2	2	2	10	2	SELLS NEW CLOTHES		no		no		no		no	no	yes	7	no		yes	1	moderate	3	0	0	0	0	0	7	10.6	2	20573
1853	20681	38	8	6	24	GANDA	single	0	unemployed	HOUSE WIFE	2	1	2	1	2	1	2	2	3	1	10	2	ASSISTS BUILDERS		no		no		no		no	yes	yes	30	no		no		light	2	2	4	1	4	0	4	11.3	2	20712
1143	20556	37	12	9	27	GANDA	married	0	unemployed	HOUSE WIFE	2	1	1	2	2	1	1	2	2	4	0	3	PEASANT		no		no		no		no	no	no		no		no		moderate	3	7	7	1	1	0	5	10.5	2
1090	20550	32	10	5	25	ZAIRE	married	5	unemployed		2	1	1	1	1	1	1	1	1	1		3			no		no		no		no	yes	no		yes	1	yes	1	heavy	2	1	2	1	7	0	6	9.1	1	20578
1653	20640	22	3	2	28	MUTOORO	separated	10	unemployed	HOUSE WIFE	2	1	1	1	1	2	1	2	3	1	7	2	CARPENTER		no		no		no		no	yes	no		yes		no		moderate								11.5	1	20682
1233	20619	29	4	3	15	KONJO	married	13	informal employed	BUSSINESS WOMAN	2	1	1	1	1	1	1	2	1	4	14	2	ENGENEER		no		no		no		no	yes	no		yes	1	no		light								11.6	1
1890	20681	32	8	7	23	GANDA	single	6	informal employed	BUSSINESS MAN	2	1	1	2	2	1	1	2	1	1	13	2	BUSSINESS MAN		no		no		no		no	no	no		no		no		moderate								13	1	20710
1686	20650	32	6	4	26	TOORO	married	9	unemployed		2	1	2	2	2	1	2	2	2	1	7	2	SELLS OVACADO		no		no		no		no	no	yes	14	no		no		moderate								7.7	1	20682
1108	20551	21	1		27	NKOLE	married	7	unemployed	HOUSE WIFE	2	1	2	1	1	2	1	2	1	3	11	2	BUTCHER MAN	2	no		no		no			no	yes	30	no		no		moderate	3	0	7	2	0	1	5	11.7	1	20579
1618	20639	29	3	2	23	MUTOORO	married	5	unemployed	HOUSE WIFE		1	2	1	1	1	1	2	1	1	11	2	SECURITY IN DUBAI		no		no		no		no	yes	no		yes	1	no		heavy								13.7	2	20667
1038	20598	37	5	3	18	MUFUMBIRA	married	0	unemployed			1	2	1	1	1	1	2	1	1					no		no		no		no	no	no		no		no		moderate								11.4	2	20626
3003	20618	26	1		18	GANDA	single	14	formal employed	ACCOUNTANT		3	2	1	1	1	1	2	1	1	14	1	COURT CLERK		no		no		no			no	no		no		no		light	1	7	1	0	0	7	7	11.9	1	20646
1424	20611	20	1		26	MUGISHU	single	7	informal employed	SELF EMPLOYED		1	1	1	1	1	1	1	1	1	9	2	SELF EMPLOYED		no		no		no			yes	yes		no		no		moderate								12.3	1
1478	20605	27	3	2	23	MUGANDA	married	9	informal employed	HAIR DRESSER		1	2	1	1	1	1	2	1	1	9	2	SELF EMPLOYED		no		no		no		no	no	no		no		no		moderate								12.6	1
Legend to the data set
WOA: Weeks of amenorrhoea
Floor 1. Cemented 2. Not cemented
Roofing 1. Iron roofed 2. Grass thatched 3. Others
House owner-ship 1. Personal 2. Rented 3 others
Does house have electricity 1. Yes 2. No
Do you have a functional TV in your house 1. Yes 2. No
Do you have a functional radio in your house 1. Yes 2. No
Do you have a mobile hand set 1. Yes 2. No
Do you have a fridge in your house 1. Yes 2. No
Where do you get water from 1. Tap 2. Spring well 3. Borehole
Occupation of Husband or NOK 1. formal; 2. informal, 3. unemployed
IFA: Iron folic acid
HB1: Haemoglobin at enrolment
Were you given any instructions4 about how to take the tablets? 1. Yes 2.No
Do you have the package4 for your IFA tablets 1. Yes 2. No
iii. Blackstools 1. Yes 2. No
HB2: haemoglobin at 4 weeks
Pillcount8 : pill count at 8th week
Hb2wk8 haemoglobin at 8 weeks
[truncated: 74 more columns]

## Sheet: Sheet1
WOA: Weeks of amenorrhoea
Floor 1. Cemented 2. Not cemented
Roofing 1. Iron roofed 2. Grass thatched 3. Others
House owner-ship 1. Personal 2. Rented 3 others
Does house have electricity 1. Yes 2. No
Do you have a functional TV in your house 1. Yes 2. No
Do you have a functional radio in your house 1. Yes 2. No
Do you have a mobile hand set 1. Yes 2. No
Do you have a fridge in your house 1. Yes 2. No
Where do you get water from 1. Tap 2. Spring well 3. Borehole
Occupation of Husband or NOK 1. formal; 2. informal, 3. unemployed
IFA: Iron folic acid
HB1: Haemoglobin at enrolment
Were you given any instructions4 about how to take the tablets? 1. Yes 2.No
Do you have the package4 for your IFA tablets 1. Yes 2. No
iii. Blackstools 1. Yes 2. No
HB2: haemoglobin at 4 weeks
Pillcount8 : pill count at 8th week
Hb2wk8 haemoglobin at 8 weeks
