# Supplementary material for: The effect of blister packaging Iron and Folate on adherence to medication and hemoglobin levels among pregnant women at National Referral Hospital antenatal clinics in a low to middle income country: a Randomised Controlled Trial (The IFAd Trial)
Source: BMC Pregnancy Childbirth. 2022 Mar 3;22:179. doi: 10.1186/s12884-022-04507-3 (PMC8895867; doi:10.1186/s12884-022-04507-3)
Supplement: Supplementary file 1 — Additional file 1. [file 12884_2022_4507_MOESM1_ESM.zip › Supplementary table legends for the excel sheet 11 12 2021.xlsx]

## Sheet: Sheet1
WOA: Weeks of amenorrhoea
Floor 1. Cemented 2. Not cemented
Roofing 1. Iron roofed 2. Grass thatched 3. Others
House owner-ship 1. Personal 2. Rented 3 others
Does house have electricity 1. Yes 2. No
Do you have a functional TV in your house 1. Yes 2. No
Do you have a functional radio in your house 1. Yes 2. No
Do you have a mobile hand set 1. Yes 2. No
Do you have a fridge in your house 1. Yes 2. No
Where do you get water from 1. Tap 2. Spring well 3. Borehole
Occupation of Husband or NOK 1. formal; 2. informal, 3. unemployed
IFA: Iron folic acid
HB1: Haemoglobin at enrolment
Were you given any instructions4 about how to take the tablets? 1. Yes 2.No
Do you have the package4 for your IFA tablets 1. Yes 2. No
iii. Blackstools 1. Yes 2. No
HB2: haemoglobin at 4 weeks
Pillcount8 : pill count at 8th week
Hb2wk8 haemoglobin at 8 weeks
